# Supplementary material for: M1 macrophage-derived extracellular vesicle containing tsRNA-5006c promotes osteogenic differentiation of aortic valve interstitial cells through regulating mitophagy
Source: PeerJ. 2022 Dec 2;10:e14307. doi: 10.7717/peerj.14307 (PMC9744173; doi:10.7717/peerj.14307)
Supplement: Supplemental Information 2 [file peerj-10-14307-s002.zip]

Archive with 106 entries (85 files):
- Raw data/
- Raw data/Figure 1B RT-qPCR/
- Raw data/Figure 1B RT-qPCR/Corrected data.xls
- Raw data/Figure 1B RT-qPCR/Raw data/
- Raw data/Figure 1B RT-qPCR/Raw data/Amplification Plot GAPDH.jpg
- Raw data/Figure 1B RT-qPCR/Raw data/Amplification Plot IL1B.jpg
- Raw data/Figure 1B RT-qPCR/Raw data/Amplification Plot INOS.jpg
- Raw data/Figure 1B RT-qPCR/Raw data/Amplification Plot TNF.jpg
- Raw data/Figure 1B RT-qPCR/Raw data/Melt Curve Plot GAPDH.jpg
- Raw data/Figure 1B RT-qPCR/Raw data/Melt Curve Plot IL1B.jpg
- Raw data/Figure 1B RT-qPCR/Raw data/Melt Curve Plot INOS.jpg
- Raw data/Figure 1B RT-qPCR/Raw data/Melt Curve Plot TNF.jpg
- Raw data/Figure 1B RT-qPCR/Raw data/Realtime PCR raw CT data.xls
- Raw data/Figure 1C ELISA/
- Raw data/Figure 1C ELISA/IL-6.xls
- Raw data/Figure 1C ELISA/IL1b.xlsx
- Raw data/Figure 1C ELISA/TNF-a.xlsx
- Raw data/Figure 1D ELISA/
- Raw data/Figure 1D ELISA/IL-10.xlsx
- Raw data/Figure 1D ELISA/IL12.xlsx
- Raw data/Figure 1D ELISA/IL13.xlsx
- Raw data/Figure 1F WB/
- Raw data/Figure 1F WB/GAPDH+CD63.tif
- Raw data/Figure 2C RT-qPCR/
- Raw data/Figure 2C RT-qPCR/Raw data/
- Raw data/Figure 2C RT-qPCR/Raw data/Amplification Plot BMP2.jpg
- Raw data/Figure 2C RT-qPCR/Raw data/Amplification Plot GAPDH.jpg
- Raw data/Figure 2C RT-qPCR/Raw data/Amplification Plot RUNX2.jpg
- Raw data/Figure 2C RT-qPCR/Raw data/Amplification Plot SPP1.jpg
- Raw data/Figure 2C RT-qPCR/Raw data/Melt Curve Plot BMP2.jpg
- Raw data/Figure 2C RT-qPCR/Raw data/Melt Curve Plot GAPDH.jpg
- Raw data/Figure 2C RT-qPCR/Raw data/Melt Curve Plot RUNX2.jpg
- Raw data/Figure 2C RT-qPCR/Raw data/Melt Curve Plot SPP1.jpg
- Raw data/Figure 2C RT-qPCR/Raw data/Realtime PCR raw CT data.xls
- Raw data/Figure 2C RT-qPCR/corrected data.xls
- Raw data/Figure 2D WB/
- Raw data/Figure 2D WB/GAPDH.tif
- Raw data/Figure 2D WB/Western Blot corrected data.xlsx
- Raw data/Figure 2D WB/bmp2.tif
- Raw data/Figure 2E WB/
- Raw data/Figure 2E WB/GAPDH.tif
- Raw data/Figure 2E WB/Western Blot corrected data.xlsx
- Raw data/Figure 2E WB/collagen I.tif
- Raw data/Figure 2E WB/a┴-SMA.tif
- Raw data/Figure 4A RT-qPCR/
- Raw data/Figure 4A RT-qPCR/Raw data/
- Raw data/Figure 4A RT-qPCR/Raw data/Amplification Plot U6.jpg
- Raw data/Figure 4A RT-qPCR/Raw data/Amplification Plot tsrna-3010b.jpg
- Raw data/Figure 4A RT-qPCR/Raw data/Amplification Plot tsrna-3034a.jpg
- Raw data/Figure 4A RT-qPCR/Raw data/Amplification Plot tsrna-3038b.jpg
- Raw data/Figure 4A RT-qPCR/Raw data/Amplification Plot tsrna-5005b.jpg
- Raw data/Figure 4A RT-qPCR/Raw data/Amplification Plot tsrna-5006c.jpg
- Raw data/Figure 4A RT-qPCR/Raw data/Melt Curve Plot U6.jpg
- Raw data/Figure 4A RT-qPCR/Raw data/Melt Curve Plot tsrna-3010b.jpg
- Raw data/Figure 4A RT-qPCR/Raw data/Melt Curve Plot tsrna-3034a.jpg
- Raw data/Figure 4A RT-qPCR/Raw data/Melt Curve Plot tsrna-3038b.jpg
- Raw data/Figure 4A RT-qPCR/Raw data/Melt Curve Plot tsrna-5005b.jpg
- Raw data/Figure 4A RT-qPCR/Raw data/Melt Curve Plot tsrna-5006c.jpg
- Raw data/Figure 4A RT-qPCR/Raw data/Realtime PCR raw CT data.xls
- Raw data/Figure 4A RT-qPCR/corrected data.xls
- Raw data/Figure 4C RT-qPCR/
- Raw data/Figure 4C RT-qPCR/Raw data/
- Raw data/Figure 4C RT-qPCR/Raw data/Amplification Plot U6.jpg
- Raw data/Figure 4C RT-qPCR/Raw data/Amplification Plot tsrna-5006c.jpg
- Raw data/Figure 4C RT-qPCR/Raw data/Melt Curve Plot U6.jpg
- Raw data/Figure 4C RT-qPCR/Raw data/Melt Curve Plot tsrna-5006c.jpg
- Raw data/Figure 4C RT-qPCR/Raw data/Realtime PCR raw CT data.xls
- Raw data/Figure 4C RT-qPCR/corrected data.xlsx
- Raw data/Figure 4D RT-qPCR/
- Raw data/Figure 4D RT-qPCR/Raw data/
- Raw data/Figure 4D RT-qPCR/Raw data/Amplification Plot U6.jpg
- Raw data/Figure 4D RT-qPCR/Raw data/Amplification Plot tsrna-5006c.jpg
- Raw data/Figure 4D RT-qPCR/Raw data/Melt Curve Plot U6.jpg
- Raw data/Figure 4D RT-qPCR/Raw data/Melt Curve Plot tsrna-5006c.jpg
- Raw data/Figure 4D RT-qPCR/Raw data/Realtime PCR raw CT data.xls
- Raw data/Figure 4D RT-qPCR/corrected data.xlsx
- Raw data/Figure 5B RT-qPCR/
- Raw data/Figure 5B RT-qPCR/Raw data/
- Raw data/Figure 5B RT-qPCR/Raw data/Amplification Plot BMP2.jpg
- Raw data/Figure 5B RT-qPCR/Raw data/Amplification Plot GAPDH.jpg
- Raw data/Figure 5B RT-qPCR/Raw data/Amplification Plot RUNX2.jpg
- Raw data/Figure 5B RT-qPCR/Raw data/Amplification Plot SPP1.jpg
- Raw data/Figure 5B RT-qPCR/Raw data/Melt Curve Plot BMP2.jpg
- Raw data/Figure 5B RT-qPCR/Raw data/Melt Curve Plot GAPDH.jpg
- Raw data/Figure 5B RT-qPCR/Raw data/Melt Curve Plot RUNX2.jpg
- Raw data/Figure 5B RT-qPCR/Raw data/Melt Curve Plot SPP1.jpg
- Raw data/Figure 5B RT-qPCR/Raw data/Realtime PCR raw CT data.xls
- Raw data/Figure 5B RT-qPCR/corrected data.xls
- Raw data/Figure 5C WB/
- Raw data/Figure 5C WB/GAPDH.tif
- Raw data/Figure 5C WB/OPN.tif
- Raw data/Figure 5C WB/RUNX2.tif
- Raw data/Figure 5C WB/Western Blot corrected data.xlsx
- Raw data/Figure 5C WB/bmp2.tif
- Raw data/Figure 5D WB/
- Raw data/Figure 5D WB/GAPDH.tif
- Raw data/Figure 5D WB/Western Blot data after corrected.xlsx
- Raw data/Figure 5D WB/collagen I.tif
- Raw data/Figure 5D WB/a┴-SMA.tif
- Raw data/Figure 6C WB/
- Raw data/Figure 6C WB/BNIP3 .tif
- Raw data/Figure 6C WB/GAPDH.tif
- Raw data/Figure 6C WB/LC3.tif
- Raw data/Figure 6C WB/PGC.tif
- Raw data/Figure 6C WB/Western Blot corrected data.xlsx
- Raw data/Figure 6C WB/corrected data.xlsx
