# Supplementary material for: M1 macrophage-derived extracellular vesicle containing tsRNA-5006c promotes osteogenic differentiation of aortic valve interstitial cells through regulating mitophagy
Source: PeerJ. 2022 Dec 2;10:e14307. doi: 10.7717/peerj.14307 (PMC9744173; doi:10.7717/peerj.14307)
Supplement: Supplemental Information 2 [file peerj-10-14307-s002.zip › Raw data/Figure 1B RT-qPCR/Corrected data.xls]

## Sheet: Sheet5
	Sample Name	GAPDH	TNF	Delta Ct	Delta Delta Ct	RQ（2-Delta Delta Ct）
	Raw NC-1	15.8368	17.6989	1.8621	0	1	0.990337
	Raw NC-2	16.0589	17.7986	1.73969	-0.122409	1.08855	1.07803
	Raw NC-3	15.8458	17.7961	1.95026	0.0881622	0.94072	0.93163
	Raw 20LPS-1	15.7977	17.1876	1.3899	-0.472203	1.38723	1.37382
	Raw 20LPS-2	15.5418	17.1427	1.60082	-0.261282	1.19854	1.18696
	Raw 20LPS-3	15.5018	17.1459	1.64409	-0.21801	1.16313	1.15189
	Raw NC					1.00976
	Raw 20LPS					1.24963
	Raw 20LPS/Raw NC					1.23756
	p value					0.0426273
	Sample Name	GAPDH	IL1B	Delta Ct	Delta Delta Ct	RQ（2-Delta Delta Ct）
	Raw NC-1	15.8368	19.1592	3.3224	0	1	0.993162
	Raw NC-2	16.0589	19.212	3.15304	-0.169368	1.12457	1.11688
	Raw NC-3	15.8458	19.3265	3.48069	0.158284	0.89609	0.889963
	Raw 20LPS-1	15.7977	18.0028	2.20509	-1.11731	2.16942	2.15459
	Raw 20LPS-2	15.5418	17.9806	2.43877	-0.883636	1.84502	1.8324
	Raw 20LPS-3	15.5018	17.9068	2.40499	-0.917412	1.88872	1.87581
	Raw NC					1.00689
	Raw 20LPS					1.96772
	Raw 20LPS/Raw NC					1.95427
	p value					0.00137084
	Sample Name	GAPDH	INOS	Delta Ct	Delta Delta Ct	RQ（2-Delta Delta Ct）
	Raw NC-1	15.8368	21.3349	5.49812	0	1	1.03073
	Raw NC-2	16.0589	21.4395	5.38054	-0.117583	1.08492	1.11826
	Raw NC-3	15.8458	21.6204	5.77455	0.276431	0.825631	0.851006
	Raw 20LPS-1	15.7977	19.6691	3.87138	-1.62674	3.08815	3.18306
	Raw 20LPS-2	15.5418	19.5847	4.04282	-1.4553	2.74213	2.82641
	Raw 20LPS-3	15.5018	19.6877	4.18589	-1.31223	2.48325	2.55957
	Raw NC					0.970182
	Raw 20LPS					2.77118
	Raw 20LPS/Raw NC					2.85635
	p value					0.000707003
