# Supplementary material for: M1 macrophage-derived extracellular vesicle containing tsRNA-5006c promotes osteogenic differentiation of aortic valve interstitial cells through regulating mitophagy
Source: PeerJ. 2022 Dec 2;10:e14307. doi: 10.7717/peerj.14307 (PMC9744173; doi:10.7717/peerj.14307)
Supplement: Supplemental Information 2 [file peerj-10-14307-s002.zip › Raw data/Figure 1B RT-qPCR/Raw data/Realtime PCR raw CT data.xls]

## Sheet: GAPDH
Block Type	384-Well Block
Chemistry	SYBR_GREEN
Experiment Name	2021-12-20 142920 xiahao
Experiment Run End Time	2021-12-21 00:53:49 AM CST
Experiment Type	Comparative Cт (ΔΔCт)
Instrument Type	QuantStudio(TM) 6 Flex System
Passive Reference	ROX
Quantification Cycle Method	Ct
Signal Smoothing On	true
Stage/ Cycle where Analysis is performed	Stage 2, Step 2
User Name
Well	Well Position	Sample Name	Target Name	Task	Reporter	Quencher	CT	Ct Mean	Ct SD	Tm1	Ct Threshold
220	J4		GAPDH	NTC	SYBR	None	Undetermined			61.0027	0.1
241	K1	Raw NC-1	GAPDH	UNKNOWN	SYBR	None	15.722	15.8368	0.0996237	81.72	0.1
242	K2	Raw NC-1	GAPDH	UNKNOWN	SYBR	None	15.8876	15.8368	0.0996237	81.72	0.1
243	K3	Raw NC-1	GAPDH	UNKNOWN	SYBR	None	15.9007	15.8368	0.0996237	81.72	0.1
265	L1	Raw NC-2	GAPDH	UNKNOWN	SYBR	None	16.3837	16.0589	0.286708	81.5879	0.1
266	L2	Raw NC-2	GAPDH	UNKNOWN	SYBR	None	15.8409	16.0589	0.286708	81.5879	0.1
267	L3	Raw NC-2	GAPDH	UNKNOWN	SYBR	None	15.9522	16.0589	0.286708	81.72	0.1
289	M1	Raw NC-3	GAPDH	UNKNOWN	SYBR	None	15.8621	15.8458	0.0268232	81.5879	0.1
290	M2	Raw NC-3	GAPDH	UNKNOWN	SYBR	None	15.8606	15.8458	0.0268232	81.5879	0.1
291	M3	Raw NC-3	GAPDH	UNKNOWN	SYBR	None	15.8149	15.8458	0.0268232	81.5879	0.1
313	N1	Raw 20LPS-1	GAPDH	UNKNOWN	SYBR	None	15.7716	15.7977	0.0251344	81.5879	0.1
314	N2	Raw 20LPS-1	GAPDH	UNKNOWN	SYBR	None	15.8217	15.7977	0.0251344	81.5879	0.1
315	N3	Raw 20LPS-1	GAPDH	UNKNOWN	SYBR	None	15.7998	15.7977	0.0251344	81.5879	0.1
337	O1	Raw 20LPS-2	GAPDH	UNKNOWN	SYBR	None	15.5253	15.5418	0.105543	81.5879	0.1
338	O2	Raw 20LPS-2	GAPDH	UNKNOWN	SYBR	None	15.4455	15.5418	0.105543	81.5879	0.1
339	O3	Raw 20LPS-2	GAPDH	UNKNOWN	SYBR	None	15.6547	15.5418	0.105543	81.5879	0.1
361	P1	Raw 20LPS-3	GAPDH	UNKNOWN	SYBR	None	15.37	15.5018	0.123509	81.5879	0.1
362	P2	Raw 20LPS-3	GAPDH	UNKNOWN	SYBR	None	15.6149	15.5018	0.123509	81.0595	0.1
363	P3	Raw 20LPS-3	GAPDH	UNKNOWN	SYBR	None	15.5204	15.5018	0.123509	81.5879	0.1
Analysis Type	Singleplex
Endogenous Control	GAPDH
RQ Min/Max Confidence Level	95.0
Reference Sample	Raw 20LPS-1

## Sheet: TNF
Block Type	384-Well Block
Chemistry	SYBR_GREEN
Experiment Name	2021-12-20 142920 xiahao
Experiment Run End Time	2021-12-21 00:53:49 AM CST
Experiment Type	Comparative Cт (ΔΔCт)
Instrument Type	QuantStudio(TM) 6 Flex System
Passive Reference	ROX
Quantification Cycle Method	Ct
Signal Smoothing On	true
Stage/ Cycle where Analysis is performed	Stage 2, Step 2
User Name
Well	Well Position	Sample Name	Target Name	Task	Reporter	Quencher	CT	Ct Mean	Ct SD	Tm1	Ct Threshold
221	J5		TNF	NTC	SYBR	None	Undetermined			61.0226	0.1
244	K4	Raw NC-1	TNF	UNKNOWN	SYBR	None	17.7652	17.6989	0.0579654	77.4927	0.1
245	K5	Raw NC-1	TNF	UNKNOWN	SYBR	None	17.6732	17.6989	0.0579654	77.757	0.1
246	K6	Raw NC-1	TNF	UNKNOWN	SYBR	None	17.6582	17.6989	0.0579654	77.757	0.1
268	L4	Raw NC-2	TNF	UNKNOWN	SYBR	None	17.7751	17.7986	0.0343742	77.4927	0.1
269	L5	Raw NC-2	TNF	UNKNOWN	SYBR	None	17.8381	17.7986	0.0343742	77.757	0.1
270	L6	Raw NC-2	TNF	UNKNOWN	SYBR	None	17.7827	17.7986	0.0343742	77.757	0.1
292	M4	Raw NC-3	TNF	UNKNOWN	SYBR	None	17.8446	17.7961	0.0441987	77.4927	0.1
293	M5	Raw NC-3	TNF	UNKNOWN	SYBR	None	17.758	17.7961	0.0441987	77.757	0.1
294	M6	Raw NC-3	TNF	UNKNOWN	SYBR	None	17.7857	17.7961	0.0441987	77.757	0.1
316	N4	Raw 20LPS-1	TNF	UNKNOWN	SYBR	None	17.1203	17.1876	0.061491	77.3606	0.1
317	N5	Raw 20LPS-1	TNF	UNKNOWN	SYBR	None	17.2017	17.1876	0.061491	77.757	0.1
318	N6	Raw 20LPS-1	TNF	UNKNOWN	SYBR	None	17.2408	17.1876	0.061491	77.757	0.1
340	O4	Raw 20LPS-2	TNF	UNKNOWN	SYBR	None	17.3107	17.1427	0.16114	77.2285	0.1
341	O5	Raw 20LPS-2	TNF	UNKNOWN	SYBR	None	17.1279	17.1427	0.16114	77.757	0.1
342	O6	Raw 20LPS-2	TNF	UNKNOWN	SYBR	None	16.9894	17.1427	0.16114	77.757	0.1
364	P4	Raw 20LPS-3	TNF	UNKNOWN	SYBR	None	17.2508	17.1459	0.0917544	77.2285	0.1
365	P5	Raw 20LPS-3	TNF	UNKNOWN	SYBR	None	17.1059	17.1459	0.0917544	77.757	0.1
366	P6	Raw 20LPS-3	TNF	UNKNOWN	SYBR	None	17.0809	17.1459	0.0917544	77.757	0.1
Analysis Type	Singleplex
Endogenous Control	GAPDH
RQ Min/Max Confidence Level	95.0
Reference Sample	Raw 20LPS-1

## Sheet: IL1B
Block Type	384-Well Block
Chemistry	SYBR_GREEN
Experiment Name	2021-12-20 142920 xiahao
Experiment Run End Time	2021-12-21 00:53:49 AM CST
Experiment Type	Comparative Cт (ΔΔCт)
Instrument Type	QuantStudio(TM) 6 Flex System
Passive Reference	ROX
Quantification Cycle Method	Ct
Signal Smoothing On	true
Stage/ Cycle where Analysis is performed	Stage 2, Step 2
User Name
Well	Well Position	Sample Name	Target Name	Task	Reporter	Quencher	CT	Ct Mean	Ct SD	Tm1	Ct Threshold
222	J6		IL1B	NTC	SYBR	None	Undetermined			61.041	0.1
247	K7	Raw NC-1	IL1B	UNKNOWN	SYBR	None	19.1622	19.1592	0.195987	79.078	0.1
248	K8	Raw NC-1	IL1B	UNKNOWN	SYBR	None	19.3536	19.1592	0.195987	79.078	0.1
249	K9	Raw NC-1	IL1B	UNKNOWN	SYBR	None	18.9617	19.1592	0.195987	79.078	0.1
271	L7	Raw NC-2	IL1B	UNKNOWN	SYBR	None	19.3372	19.212	0.206246	79.078	0.1
272	L8	Raw NC-2	IL1B	UNKNOWN	SYBR	None	19.3247	19.212	0.206246	79.078	0.1
273	L9	Raw NC-2	IL1B	UNKNOWN	SYBR	None	18.9739	19.212	0.206246	79.078	0.1
295	M7	Raw NC-3	IL1B	UNKNOWN	SYBR	None	19.2708	19.3265	0.0565566	79.078	0.1
296	M8	Raw NC-3	IL1B	UNKNOWN	SYBR	None	19.325	19.3265	0.0565566	79.078	0.1
297	M9	Raw NC-3	IL1B	UNKNOWN	SYBR	None	19.3838	19.3265	0.0565566	79.078	0.1
319	N7	Raw 20LPS-1	IL1B	UNKNOWN	SYBR	None	17.9945	18.0028	0.00910249	79.078	0.1
320	N8	Raw 20LPS-1	IL1B	UNKNOWN	SYBR	None	18.0125	18.0028	0.00910249	79.078	0.1
321	N9	Raw 20LPS-1	IL1B	UNKNOWN	SYBR	None	18.0013	18.0028	0.00910249	78.8138	0.1
343	O7	Raw 20LPS-2	IL1B	UNKNOWN	SYBR	None	17.8834	17.9806	0.112454	79.078	0.1
344	O8	Raw 20LPS-2	IL1B	UNKNOWN	SYBR	None	17.9546	17.9806	0.112454	79.078	0.1
345	O9	Raw 20LPS-2	IL1B	UNKNOWN	SYBR	None	18.1038	17.9806	0.112454	79.078	0.1
367	P7	Raw 20LPS-3	IL1B	UNKNOWN	SYBR	None	17.869	17.9068	0.0872722	79.078	0.1
368	P8	Raw 20LPS-3	IL1B	UNKNOWN	SYBR	None	17.8448	17.9068	0.0872722	78.4175	0.1
369	P9	Raw 20LPS-3	IL1B	UNKNOWN	SYBR	None	18.0066	17.9068	0.0872722	78.9459	0.1
Analysis Type	Singleplex
Endogenous Control	GAPDH
RQ Min/Max Confidence Level	95.0
Reference Sample	Raw 20LPS-1

## Sheet: INOS
Block Type	384-Well Block
Chemistry	SYBR_GREEN
Experiment Name	2021-12-20 142920 xiahao
Experiment Run End Time	2021-12-21 00:53:49 AM CST
Experiment Type	Comparative Cт (ΔΔCт)
Instrument Type	QuantStudio(TM) 6 Flex System
Passive Reference	ROX
Quantification Cycle Method	Ct
Signal Smoothing On	true
Stage/ Cycle where Analysis is performed	Stage 2, Step 2
User Name
Well	Well Position	Sample Name	Target Name	Task	Reporter	Quencher	CT	Ct Mean	Ct SD	Tm1	Ct Threshold
196	I4		INOS	NTC	SYBR	None	Undetermined			60.8294	0.1
250	K10	Raw NC-1	INOS	UNKNOWN	SYBR	None	21.333	21.3349	0.00769104	81.8521	0.1
251	K11	Raw NC-1	INOS	UNKNOWN	SYBR	None	21.3283	21.3349	0.00769104	81.8521	0.1
252	K12	Raw NC-1	INOS	UNKNOWN	SYBR	None	21.3434	21.3349	0.00769104	81.8521	0.1
274	L10	Raw NC-2	INOS	UNKNOWN	SYBR	None	21.3864	21.4395	0.0632393	81.8521	0.1
275	L11	Raw NC-2	INOS	UNKNOWN	SYBR	None	21.4225	21.4395	0.0632393	81.8521	0.1
276	L12	Raw NC-2	INOS	UNKNOWN	SYBR	None	21.5094	21.4395	0.0632393	81.8521	0.1
298	M10	Raw NC-3	INOS	UNKNOWN	SYBR	None	21.5877	21.6204	0.111258	81.8521	0.1
299	M11	Raw NC-3	INOS	UNKNOWN	SYBR	None	21.5291	21.6204	0.111258	81.8521	0.1
300	M12	Raw NC-3	INOS	UNKNOWN	SYBR	None	21.7443	21.6204	0.111258	81.0595	0.1
322	N10	Raw 20LPS-1	INOS	UNKNOWN	SYBR	None	19.7651	19.6691	0.0847581	81.1916	0.1
323	N11	Raw 20LPS-1	INOS	UNKNOWN	SYBR	None	19.6376	19.6691	0.0847581	81.4558	0.1
324	N12	Raw 20LPS-1	INOS	UNKNOWN	SYBR	None	19.6046	19.6691	0.0847581	81.1916	0.1
346	O10	Raw 20LPS-2	INOS	UNKNOWN	SYBR	None	19.5957	19.5847	0.0421055	81.8521	0.1
347	O11	Raw 20LPS-2	INOS	UNKNOWN	SYBR	None	19.6201	19.5847	0.0421055	80.9274	0.1
348	O12	Raw 20LPS-2	INOS	UNKNOWN	SYBR	None	19.5381	19.5847	0.0421055	81.8521	0.1
370	P10	Raw 20LPS-3	INOS	UNKNOWN	SYBR	None	19.6679	19.6877	0.105419	81.3237	0.1
371	P11	Raw 20LPS-3	INOS	UNKNOWN	SYBR	None	19.5935	19.6877	0.105419	81.8521	0.1
372	P12	Raw 20LPS-3	INOS	UNKNOWN	SYBR	None	19.8015	19.6877	0.105419	81.0595	0.1
Analysis Type	Singleplex
Endogenous Control	GAPDH
RQ Min/Max Confidence Level	95.0
Reference Sample	Raw 20LPS-1
