# Supplementary material for: M1 macrophage-derived extracellular vesicle containing tsRNA-5006c promotes osteogenic differentiation of aortic valve interstitial cells through regulating mitophagy
Source: PeerJ. 2022 Dec 2;10:e14307. doi: 10.7717/peerj.14307 (PMC9744173; doi:10.7717/peerj.14307)
Supplement: Supplemental Information 2 [file peerj-10-14307-s002.zip › Raw data/Figure 1C ELISA/IL-6.xls]

## Sheet: Sheet1
	concentration of standard pg/ml	OD	corrected OD
	0	0.064	-0.002
	7.5	0.135	0.069
	15	0.241	0.175
	30	0.453	0.387
	60	0.865	0.799
	120	1.788	1.722
	sample	OD	concentration pg/ml	average	SD	Pvalue
	NC-1	0.057	6.41379	6.32184	0.105347	0.00039358
	NC-2	0.054	6.2069
	NC-3	0.056	6.34483
	M1-1	0.077	7.7931	7.65517	0.182466
	M1-2	0.072	7.44828
	M1-3	0.076	7.72414
