# Supplementary material for: M1 macrophage-derived extracellular vesicle containing tsRNA-5006c promotes osteogenic differentiation of aortic valve interstitial cells through regulating mitophagy
Source: PeerJ. 2022 Dec 2;10:e14307. doi: 10.7717/peerj.14307 (PMC9744173; doi:10.7717/peerj.14307)
Supplement: Supplemental Information 2 [file peerj-10-14307-s002.zip › Raw data/Figure 1C ELISA/IL1b.xlsx]

## Sheet: Sheet1
		concentration of standard pg/ml	OD
		0	0.064	0
		7.5	0.158	0.094
		15	0.267	0.203
		30	0.541	0.477
		60	1.003	0.939
		120	2.147	2.083
		sample	OD	concentration pg/ml	average	SD	Pvalue
		NC-1	0.051	5.37931	5.41762	0.119636	0.00100459
		NC-2	0.054	5.55172
		NC-3	0.05	5.32184
		M1-1	0.068	6.35632	6.24138	0.114943
		M1-2	0.064	6.12644
		M1-3	0.066	6.24138
