# Supplementary material for: M1 macrophage-derived extracellular vesicle containing tsRNA-5006c promotes osteogenic differentiation of aortic valve interstitial cells through regulating mitophagy
Source: PeerJ. 2022 Dec 2;10:e14307. doi: 10.7717/peerj.14307 (PMC9744173; doi:10.7717/peerj.14307)
Supplement: Supplemental Information 2 [file peerj-10-14307-s002.zip › Raw data/Figure 1C ELISA/TNF-a.xlsx]

## Sheet: Sheet1
	concentration of standard pg/ml	OD	crrected OD
	0	0.054	0
	40	0.159	0.105
	80	0.289	0.235
	160	0.506	0.452
	320	0.936	0.882
	640	1.813	1.759
	sample	OD	concentration	average	SD	Pvalue
	NC-1	0.054	18.1111	18.358	0.770987	0.000259123
	NC-2	0.057	19.2222
	NC-3	0.053	17.7407
	M1-1	0.077	26.6296	25.8889	0.740741
	M1-2	0.073	25.1481
	M1-3	0.075	25.8889
