# Supplementary material for: M1 macrophage-derived extracellular vesicle containing tsRNA-5006c promotes osteogenic differentiation of aortic valve interstitial cells through regulating mitophagy
Source: PeerJ. 2022 Dec 2;10:e14307. doi: 10.7717/peerj.14307 (PMC9744173; doi:10.7717/peerj.14307)
Supplement: Supplemental Information 2 [file peerj-10-14307-s002.zip › Raw data/Figure 1D ELISA/IL-10.xlsx]

## Sheet: Sheet1
	concentration of standard pg/ml	OD	crrected OD
	0	0.06	0
	25	0.188	0.128
	50	0.359	0.299
	100	0.646	0.586
	200	1.176	1.116
	400	2.239	2.179
	sample	OD	concentration	均值	SD	Pvalue
	NC-1	0.021	1.11111	1.23457	0.213833	0.0141726
	NC-2	0.023	1.48148
	NC-3	0.021	1.11111
	M1-1	0.017	0.37037	0.555556	0.185185
	M1-2	0.019	0.740741
	M1-3	0.018	0.555556
