# Supplementary material for: M1 macrophage-derived extracellular vesicle containing tsRNA-5006c promotes osteogenic differentiation of aortic valve interstitial cells through regulating mitophagy
Source: PeerJ. 2022 Dec 2;10:e14307. doi: 10.7717/peerj.14307 (PMC9744173; doi:10.7717/peerj.14307)
Supplement: Supplemental Information 2 [file peerj-10-14307-s002.zip › Raw data/Figure 1D ELISA/IL12.xlsx]

## Sheet: Sheet1
	concentration of standard pg/ml	OD	crrected OD
	0	0.047	0
	15.6	0.084	0.037
	31.3	0.121	0.074
	62.5	0.172	0.125
	125	0.324	0.277
	250	0.608	0.561
	sample	OD	concentration	average	SD	Pvalue
	NC-1	0.011	5.81818	6.12121	0.524864	0.00849714
	NC-2	0.013	6.72727
	NC-3	0.011	5.81818
	M1-1	0.006	3.54545	3.69697	0.69433
	M1-2	0.005	3.09091
	M1-3	0.008	4.45455
