# Supplementary material for: M1 macrophage-derived extracellular vesicle containing tsRNA-5006c promotes osteogenic differentiation of aortic valve interstitial cells through regulating mitophagy
Source: PeerJ. 2022 Dec 2;10:e14307. doi: 10.7717/peerj.14307 (PMC9744173; doi:10.7717/peerj.14307)
Supplement: Supplemental Information 2 [file peerj-10-14307-s002.zip › Raw data/Figure 1D ELISA/IL13.xlsx]

## Sheet: Sheet1
	concentration of standard pg/ml	OD	crrected OD
	0	0.032	0
	7.8	0.103	0.071
	15.6	0.14	0.108
	31.3	0.235	0.203
	62.5	0.404	0.372
	125	0.755	0.723
	sample	OD	concentration	average	SD	Pvalue
	NC-1	0.031	2.40351	2.40351	0.350877	0.0313757
	NC-2	0.033	2.75439
	NC-3	0.029	2.05263
	M1-1	0.026	1.52632	1.64327	0.202579
	M1-2	0.028	1.87719
	M1-3	0.026	1.52632
