# Supplementary material for: M1 macrophage-derived extracellular vesicle containing tsRNA-5006c promotes osteogenic differentiation of aortic valve interstitial cells through regulating mitophagy
Source: PeerJ. 2022 Dec 2;10:e14307. doi: 10.7717/peerj.14307 (PMC9744173; doi:10.7717/peerj.14307)
Supplement: Supplemental Information 2 [file peerj-10-14307-s002.zip › Raw data/Figure 2C RT-qPCR/Raw data/Realtime PCR raw CT data.xls]

## Sheet: GAPDH
Block Type	384-Well Block
Chemistry	SYBR_GREEN
Experiment Name	2022-02-24 122558 xiahao
Experiment Run End Time	2022-02-24 22:47:47 PM CST
Experiment Type	Comparative Cт (ΔΔCт)
Instrument Type	QuantStudio(TM) 6 Flex System
Passive Reference	ROX
Quantification Cycle Method	Ct
Signal Smoothing On	true
Stage/ Cycle where Analysis is performed	Stage 2, Step 2
User Name
Well	Well Position	Sample Name	Target Name	Task	Reporter	Quencher	CT	Ct Mean	Ct SD	Tm1	Ct Threshold
127	F7		GAPDH	NTC	SYBR	None	Undetermined			61.1693	0.1
151	G7	blank-1	GAPDH	UNKNOWN	SYBR	None	19.7756	19.7464	0.0272028	81.0374	0.1
152	G8	blank-1	GAPDH	UNKNOWN	SYBR	None	19.7418	19.7464	0.0272028	80.9054	0.1
153	G9	blank-1	GAPDH	UNKNOWN	SYBR	None	19.7218	19.7464	0.0272028	80.9054	0.1
175	H7	blank-2	GAPDH	UNKNOWN	SYBR	None	19.4024	19.4022	0.178056	80.2457	0.1
176	H8	blank-2	GAPDH	UNKNOWN	SYBR	None	19.224	19.4022	0.178056	81.0374	0.1
177	H9	blank-2	GAPDH	UNKNOWN	SYBR	None	19.5801	19.4022	0.178056	80.9054	0.1
199	I7	blank-3	GAPDH	UNKNOWN	SYBR	None	19.7068	19.5635	0.126671	81.0374	0.1
200	I8	blank-3	GAPDH	UNKNOWN	SYBR	None	19.5173	19.5635	0.126671	81.0374	0.1
201	I9	blank-3	GAPDH	UNKNOWN	SYBR	None	19.4663	19.5635	0.126671	80.9054	0.1
223	J7	NC exo-1	GAPDH	UNKNOWN	SYBR	None	20.2475	20.2977	0.0484199	81.0374	0.1
224	J8	NC exo-1	GAPDH	UNKNOWN	SYBR	None	20.3441	20.2977	0.0484199	80.9054	0.1
225	J9	NC exo-1	GAPDH	UNKNOWN	SYBR	None	20.3016	20.2977	0.0484199	80.2457	0.1
247	K7	NC exo-2	GAPDH	UNKNOWN	SYBR	None	20.4869	20.2056	0.274011	81.0374	0.1
248	K8	NC exo-2	GAPDH	UNKNOWN	SYBR	None	19.9395	20.2056	0.274011	81.0374	0.1
249	K9	NC exo-2	GAPDH	UNKNOWN	SYBR	None	20.1905	20.2056	0.274011	81.0374	0.1
271	L7	NC exo-3	GAPDH	UNKNOWN	SYBR	None	20.218	20.2076	0.330003	81.0374	0.1
272	L8	NC exo-3	GAPDH	UNKNOWN	SYBR	None	20.5323	20.2076	0.330003	81.0374	0.1
273	L9	NC exo-3	GAPDH	UNKNOWN	SYBR	None	19.8725	20.2076	0.330003	80.7735	0.1
295	M7	IL-4 exo-1	GAPDH	UNKNOWN	SYBR	None	20.2395	20.359	0.160939	80.9054	0.1
296	M8	IL-4 exo-1	GAPDH	UNKNOWN	SYBR	None	20.542	20.359	0.160939	80.9054	0.1
297	M9	IL-4 exo-1	GAPDH	UNKNOWN	SYBR	None	20.2955	20.359	0.160939	80.9054	0.1
319	N7	IL-4 exo-2	GAPDH	UNKNOWN	SYBR	None	20.38	20.2494	0.143046	80.9054	0.1
320	N8	IL-4 exo-2	GAPDH	UNKNOWN	SYBR	None	20.2716	20.2494	0.143046	80.1138	0.1
321	N9	IL-4 exo-2	GAPDH	UNKNOWN	SYBR	None	20.0965	20.2494	0.143046	80.7735	0.1
343	O7	IL-4 exo-3	GAPDH	UNKNOWN	SYBR	None	19.62	19.9999	0.340435	80.5096	0.1
344	O8	IL-4 exo-3	GAPDH	UNKNOWN	SYBR	None	20.2773	19.9999	0.340435	80.1138	0.1
345	O9	IL-4 exo-3	GAPDH	UNKNOWN	SYBR	None	20.1024	19.9999	0.340435	80.586	0.1
Analysis Type	Singleplex
Endogenous Control	GAPDH
RQ Min/Max Confidence Level	95.0
Reference Sample	IL-4 exo-1

## Sheet: RUNX2
Block Type	384-Well Block
Chemistry	SYBR_GREEN
Experiment Name	2022-02-24 122558 xiahao
Experiment Run End Time	2022-02-24 22:47:47 PM CST
Experiment Type	Comparative Cт (ΔΔCт)
Instrument Type	QuantStudio(TM) 6 Flex System
Passive Reference	ROX
Quantification Cycle Method	Ct
Signal Smoothing On	true
Stage/ Cycle where Analysis is performed	Stage 2, Step 2
User Name
Well	Well Position	Sample Name	Target Name	Task	Reporter	Quencher	CT	Ct Mean	Ct SD	Tm1	Ct Threshold
128	F8		RUNX2	NTC	SYBR	None	Undetermined			61.1693	0.1
154	G10	blank-1	RUNX2	UNKNOWN	SYBR	None	25.2562	25.3183	0.0703428	77.8707	0.1
155	G11	blank-1	RUNX2	UNKNOWN	SYBR	None	25.3947	25.3183	0.0703428	77.8707	0.1
156	G12	blank-1	RUNX2	UNKNOWN	SYBR	None	25.304	25.3183	0.0703428	77.7388	0.1
178	H10	blank-2	RUNX2	UNKNOWN	SYBR	None	25.319	25.0066	0.305728	78.0027	0.1
179	H11	blank-2	RUNX2	UNKNOWN	SYBR	None	24.708	25.0066	0.305728	77.8707	0.1
180	H12	blank-2	RUNX2	UNKNOWN	SYBR	None	24.9927	25.0066	0.305728	78.0027	0.1
202	I10	blank-3	RUNX2	UNKNOWN	SYBR	None	25.4222	25.3168	0.0939863	77.8707	0.1
203	I11	blank-3	RUNX2	UNKNOWN	SYBR	None	25.2865	25.3168	0.0939863	77.8707	0.1
204	I12	blank-3	RUNX2	UNKNOWN	SYBR	None	25.2417	25.3168	0.0939863	77.8707	0.1
226	J10	NC exo-1	RUNX2	UNKNOWN	SYBR	None	25.3876	25.4586	0.0622252	78.0027	0.1
227	J11	NC exo-1	RUNX2	UNKNOWN	SYBR	None	25.5038	25.4586	0.0622252	77.7388	0.1
228	J12	NC exo-1	RUNX2	UNKNOWN	SYBR	None	25.4843	25.4586	0.0622252	77.7388	0.1
250	K10	NC exo-2	RUNX2	UNKNOWN	SYBR	None	25.4762	25.4819	0.101737	77.8707	0.1
251	K11	NC exo-2	RUNX2	UNKNOWN	SYBR	None	25.5864	25.4819	0.101737	77.8707	0.1
252	K12	NC exo-2	RUNX2	UNKNOWN	SYBR	None	25.3832	25.4819	0.101737	77.7388	0.1
274	L10	NC exo-3	RUNX2	UNKNOWN	SYBR	None	25.3321	25.3145	0.165324	78.0027	0.1
275	L11	NC exo-3	RUNX2	UNKNOWN	SYBR	None	25.141	25.3145	0.165324	78.0027	0.1
276	L12	NC exo-3	RUNX2	UNKNOWN	SYBR	None	25.4702	25.3145	0.165324	78.0027	0.1
298	M10	IL-4 exo-1	RUNX2	UNKNOWN	SYBR	None	23.6218	23.4495	0.276434	77.7388	0.1
299	M11	IL-4 exo-1	RUNX2	UNKNOWN	SYBR	None	23.5961	23.4495	0.276434	77.4749	0.1
300	M12	IL-4 exo-1	RUNX2	UNKNOWN	SYBR	None	23.1307	23.4495	0.276434	77.3429	0.1
322	N10	IL-4 exo-2	RUNX2	UNKNOWN	SYBR	None	23.336	23.3973	0.0550965	77.3429	0.1
323	N11	IL-4 exo-2	RUNX2	UNKNOWN	SYBR	None	23.4133	23.3973	0.0550965	77.7388	0.1
324	N12	IL-4 exo-2	RUNX2	UNKNOWN	SYBR	None	23.4427	23.3973	0.0550965	77.4749	0.1
346	O10	IL-4 exo-3	RUNX2	UNKNOWN	SYBR	None	23.0211	23.1916	0.152051	77.8707	0.1
347	O11	IL-4 exo-3	RUNX2	UNKNOWN	SYBR	None	23.2409	23.1916	0.152051	77.211	0.1
348	O12	IL-4 exo-3	RUNX2	UNKNOWN	SYBR	None	23.3129	23.1916	0.152051	77.6068	0.1
Analysis Type	Singleplex
Endogenous Control	GAPDH
RQ Min/Max Confidence Level	95.0
Reference Sample	IL-4 exo-1

## Sheet: BMP2
Block Type	384-Well Block
Chemistry	SYBR_GREEN
Experiment Name	2022-02-24 122558 xiahao
Experiment Run End Time	2022-02-24 22:47:47 PM CST
Experiment Type	Comparative Cт (ΔΔCт)
Instrument Type	QuantStudio(TM) 6 Flex System
Passive Reference	ROX
Quantification Cycle Method	Ct
Signal Smoothing On	true
Stage/ Cycle where Analysis is performed	Stage 2, Step 2
User Name
Well	Well Position	Sample Name	Target Name	Task	Reporter	Quencher	CT	Ct Mean	Ct SD	Tm1	Ct Threshold
129	F9		BMP2	NTC	SYBR	None	Undetermined			61.1693	0.1
157	G13	blank-1	BMP2	UNKNOWN	SYBR	None	25.9253	25.9977	0.167956	83.9401	0.1
158	G14	blank-1	BMP2	UNKNOWN	SYBR	None	26.1897	25.9977	0.167956	83.9401	0.1
159	G15	blank-1	BMP2	UNKNOWN	SYBR	None	25.878	25.9977	0.167956	83.9401	0.1
181	H13	blank-2	BMP2	UNKNOWN	SYBR	None	26.2476	26.3051	0.0991767	83.9401	0.1
182	H14	blank-2	BMP2	UNKNOWN	SYBR	None	26.248	26.3051	0.0991767	83.9401	0.1
183	H15	blank-2	BMP2	UNKNOWN	SYBR	None	26.4196	26.3051	0.0991767	83.9401	0.1
205	I13	blank-3	BMP2	UNKNOWN	SYBR	None	26.139	26.1871	0.132764	83.9401	0.1
206	I14	blank-3	BMP2	UNKNOWN	SYBR	None	26.3373	26.1871	0.132764	83.9401	0.1
207	I15	blank-3	BMP2	UNKNOWN	SYBR	None	26.0852	26.1871	0.132764	83.6763	0.1
229	J13	NC exo-1	BMP2	UNKNOWN	SYBR	None	26.7871	26.7857	0.00491768	83.9401	0.1
230	J14	NC exo-1	BMP2	UNKNOWN	SYBR	None	26.7802	26.7857	0.00491768	83.9401	0.1
231	J15	NC exo-1	BMP2	UNKNOWN	SYBR	None	26.7897	26.7857	0.00491768	83.8082	0.1
253	K13	NC exo-2	BMP2	UNKNOWN	SYBR	None	26.6204	26.7507	0.116136	83.9401	0.1
254	K14	NC exo-2	BMP2	UNKNOWN	SYBR	None	26.7886	26.7507	0.116136	83.9401	0.1
255	K15	NC exo-2	BMP2	UNKNOWN	SYBR	None	26.8432	26.7507	0.116136	83.9401	0.1
277	L13	NC exo-3	BMP2	UNKNOWN	SYBR	None	26.912	26.8683	0.0507459	83.9401	0.1
278	L14	NC exo-3	BMP2	UNKNOWN	SYBR	None	26.8803	26.8683	0.0507459	83.8082	0.1
279	L15	NC exo-3	BMP2	UNKNOWN	SYBR	None	26.8126	26.8683	0.0507459	83.9401	0.1
301	M13	IL-4 exo-1	BMP2	UNKNOWN	SYBR	None	25.7504	25.9047	0.165904	83.5443	0.1
302	M14	IL-4 exo-1	BMP2	UNKNOWN	SYBR	None	26.0802	25.9047	0.165904	83.8082	0.1
303	M15	IL-4 exo-1	BMP2	UNKNOWN	SYBR	None	25.8836	25.9047	0.165904	83.5443	0.1
325	N13	IL-4 exo-2	BMP2	UNKNOWN	SYBR	None	25.9047	25.8654	0.0348927	83.6763	0.1
326	N14	IL-4 exo-2	BMP2	UNKNOWN	SYBR	None	25.838	25.8654	0.0348927	83.4124	0.1
327	N15	IL-4 exo-2	BMP2	UNKNOWN	SYBR	None	25.8535	25.8654	0.0348927	83.8082	0.1
349	O13	IL-4 exo-3	BMP2	UNKNOWN	SYBR	None	25.5512	25.89	0.29898	83.2804	0.1
350	O14	IL-4 exo-3	BMP2	UNKNOWN	SYBR	None	26.1168	25.89	0.29898	83.2804	0.1
351	O15	IL-4 exo-3	BMP2	UNKNOWN	SYBR	None	26.0021	25.89	0.29898	83.0165	0.1
Analysis Type	Singleplex
Endogenous Control	GAPDH
RQ Min/Max Confidence Level	95.0
Reference Sample	IL-4 exo-1

## Sheet: SPP1
Block Type	384-Well Block
Chemistry	SYBR_GREEN
Experiment Name	2022-02-24 122558 xiahao
Experiment Run End Time	2022-02-24 22:47:47 PM CST
Experiment Type	Comparative Cт (ΔΔCт)
Instrument Type	QuantStudio(TM) 6 Flex System
Passive Reference	ROX
Quantification Cycle Method	Ct
Signal Smoothing On	true
Stage/ Cycle where Analysis is performed	Stage 2, Step 2
User Name
Well	Well Position	Sample Name	Target Name	Task	Reporter	Quencher	CT	Ct Mean	Ct SD	Tm1	Ct Threshold
130	F10		SPP1	NTC	SYBR	None	Undetermined			61.8359	0.1
160	G16	blank-1	SPP1	UNKNOWN	SYBR	None	25.9122	25.8367	0.193114	78.9263	0.1
161	G17	blank-1	SPP1	UNKNOWN	SYBR	None	25.9806	25.8367	0.193114	78.9263	0.1
162	G18	blank-1	SPP1	UNKNOWN	SYBR	None	25.6172	25.8367	0.193114	78.7943	0.1
184	H16	blank-2	SPP1	UNKNOWN	SYBR	None	25.9885	25.904	0.0734585	78.7943	0.1
185	H17	blank-2	SPP1	UNKNOWN	SYBR	None	25.8684	25.904	0.0734585	78.9263	0.1
186	H18	blank-2	SPP1	UNKNOWN	SYBR	None	25.8552	25.904	0.0734585	78.9263	0.1
208	I16	blank-3	SPP1	UNKNOWN	SYBR	None	25.7887	25.9348	0.15854	78.9263	0.1
209	I17	blank-3	SPP1	UNKNOWN	SYBR	None	26.1033	25.9348	0.15854	78.9263	0.1
210	I18	blank-3	SPP1	UNKNOWN	SYBR	None	25.9122	25.9348	0.15854	78.9263	0.1
232	J16	NC exo-1	SPP1	UNKNOWN	SYBR	None	26.1386	26.2377	0.17891	78.7943	0.1
233	J17	NC exo-1	SPP1	UNKNOWN	SYBR	None	26.4443	26.2377	0.17891	78.3985	0.1
234	J18	NC exo-1	SPP1	UNKNOWN	SYBR	None	26.1303	26.2377	0.17891	78.9263	0.1
256	K16	NC exo-2	SPP1	UNKNOWN	SYBR	None	26.3808	26.2035	0.197285	78.2665	0.1
257	K17	NC exo-2	SPP1	UNKNOWN	SYBR	None	26.2388	26.2035	0.197285	78.9263	0.1
258	K18	NC exo-2	SPP1	UNKNOWN	SYBR	None	25.991	26.2035	0.197285	78.3985	0.1
280	L16	NC exo-3	SPP1	UNKNOWN	SYBR	None	26.5157	26.5676	0.0902488	77.7388	0.1
281	L17	NC exo-3	SPP1	UNKNOWN	SYBR	None	26.5153	26.5676	0.0902488	78.5304	0.1
282	L18	NC exo-3	SPP1	UNKNOWN	SYBR	None	26.6718	26.5676	0.0902488	77.6068	0.1
304	M16	IL-4 exo-1	SPP1	UNKNOWN	SYBR	None	24.9221	24.8857	0.083633	78.9263	0.1
305	M17	IL-4 exo-1	SPP1	UNKNOWN	SYBR	None	24.7901	24.8857	0.083633	78.9263	0.1
306	M18	IL-4 exo-1	SPP1	UNKNOWN	SYBR	None	24.945	24.8857	0.083633	78.9263	0.1
328	N16	IL-4 exo-2	SPP1	UNKNOWN	SYBR	None	25.1756	25.0142	0.152594	78.7943	0.1
329	N17	IL-4 exo-2	SPP1	UNKNOWN	SYBR	None	24.9946	25.0142	0.152594	78.9263	0.1
330	N18	IL-4 exo-2	SPP1	UNKNOWN	SYBR	None	24.8723	25.0142	0.152594	78.9263	0.1
352	O16	IL-4 exo-3	SPP1	UNKNOWN	SYBR	None	24.864	24.6682	0.214214	78.7943	0.1
353	O17	IL-4 exo-3	SPP1	UNKNOWN	SYBR	None	24.7011	24.6682	0.214214	78.9263	0.1
354	O18	IL-4 exo-3	SPP1	UNKNOWN	SYBR	None	24.4394	24.6682	0.214214	78.3985	0.1
Analysis Type	Singleplex
Endogenous Control	GAPDH
RQ Min/Max Confidence Level	95.0
Reference Sample	IL-4 exo-1
