# Supplementary material for: M1 macrophage-derived extracellular vesicle containing tsRNA-5006c promotes osteogenic differentiation of aortic valve interstitial cells through regulating mitophagy
Source: PeerJ. 2022 Dec 2;10:e14307. doi: 10.7717/peerj.14307 (PMC9744173; doi:10.7717/peerj.14307)
Supplement: Supplemental Information 2 [file peerj-10-14307-s002.zip › Raw data/Figure 2C RT-qPCR/corrected data.xls]

## Sheet: Sheet5
Internal calibration	RQ value is blank-1 as reference (common below)
	Sample Name	GAPDH	RUNX2	Delta Ct	Delta Delta Ct	RQ（2-Delta Delta Ct）
	blank-1	19.7464	25.3183	5.5719	0	1	1.04912
	blank-2	19.4022	25.0066	5.6044	0.0325044	0.977722	1.02574
	blank-3	19.5635	25.3168	5.75333	0.181426	0.881831	0.925142
	M0-exo incubation-1	20.2977	25.4586	5.16083	-0.41107	1.32967	1.39498
	M0-exo incubation-2	20.2056	25.4819	5.2763	-0.295605	1.2274	1.28768
	M0-exo incubation-3	20.2076	25.3145	5.10688	-0.465024	1.38034	1.44814
	M1-exo incubation-1	20.359	23.4495	3.09053	-2.48137	5.58427	5.85854
	M1-exo incubation-2	20.2494	23.3973	3.14794	-2.42396	5.36641	5.62998
	M1-exo incubation-3	19.9999	23.1916	3.19172	-2.38018	5.20602	5.46171
	blank					0.953184
	M0-exo incubation					1.31247
	M1-exo incubation					5.38556	Pvalue
	M0-exo incubation/blank					1.37693	0.028
	M1-exo incubation/M0-exo incubation					0.255671	＜0.0001
	Sample Name	GAPDH	BMP2	Delta Ct	Delta Delta Ct	RQ（2-Delta Delta Ct）
	blank-1	19.7464	25.9977	6.25125	0	1	1.24532
	blank-2	19.4022	26.3051	6.90293	0.651685	0.636536	0.792689
	blank-3	19.5635	26.1871	6.62366	0.372413	0.772489	0.961994
	M0-exo incubation-1	20.2977	26.7857	6.48794	0.236693	0.848688	1.05689
	M0-exo incubation-2	20.2056	26.7507	6.54506	0.293813	0.815743	1.01586
	M0-exo incubation-3	20.2076	26.7016	6.49406	0.242813	0.845096	1.05241
	M1-exo incubation-1	20.359	25.9047	5.54571	-0.705533	1.63075	2.0308
	M1-exo incubation-2	20.2494	25.8654	5.61603	-0.635214	1.55317	1.93419
	M1-exo incubation-3	19.9999	25.89	5.89014	-0.361111	1.28441	1.5995
	blank					0.803009
	M0-exo incubation					0.836509
	M1-exo incubation					1.48944	Pvalue
	M0-exo incubation/blank					1.04172	0.9593
	M1-exo incubation/M0-exo incubation					0.699401	0.0042
	Sample Name	GAPDH	SPP1	Delta Ct	Delta Delta Ct	RQ（2-Delta Delta Ct）
	blank-1	19.7464	25.8367	6.09026	0	1	1.16514
	blank-2	19.4022	25.904	6.50187	0.411613	0.751782	0.875933
	blank-3	19.5635	25.9348	6.37128	0.281015	0.823012	0.958925
	M0-exo incubation-1	20.2977	26.2377	5.94	-0.150266	1.10977	1.29304
	M0-exo incubation-2	20.2056	26.2035	5.99787	-0.0923888	1.06613	1.2422
	M0-exo incubation-3	20.2076	26.5676	6.35999	0.269731	0.829474	0.966455
	M1-exo incubation-1	20.359	24.8857	4.52673	-1.56353	2.95577	3.44389
	M1-exo incubation-2	20.2494	25.0142	4.76481	-1.32545	2.50611	2.91998
	M1-exo incubation-3	19.9999	24.6682	4.66827	-1.42199	2.67955	3.12205
	blank					0.858265
	M0-exo incubation					1.00179
	M1-exo incubation					2.71381	Pvalue
	M0-exo incubation/blank					1.16723	0.598
	M1-exo incubation/M0-exo incubation					0.430108	＜0.0001
