# Supplementary material for: M1 macrophage-derived extracellular vesicle containing tsRNA-5006c promotes osteogenic differentiation of aortic valve interstitial cells through regulating mitophagy
Source: PeerJ. 2022 Dec 2;10:e14307. doi: 10.7717/peerj.14307 (PMC9744173; doi:10.7717/peerj.14307)
Supplement: Supplemental Information 2 [file peerj-10-14307-s002.zip › Raw data/Figure 2D WB/Western Blot corrected data.xlsx]

## Sheet: Corrected
Sample ID	GAPDH		RUNX2		BMP2	osteopontin
NC-EV-1	76803		48341		128799	41628
M1-EV-1	73835		137943		150875	74543
NC-EV-2	78060		86883		123995	42889
M1-EV-2	77999		140222		141764	83602
NC-EV-2	66594		87650		111518	53476
M1-EV-3	84432		128475		163117	88821
Sample ID	RUNX2/GAPDH		BMP2/GAPDH		osteopontin/GAPDH
NC-EV-1	0.629416	0.617351	1.677	1.01841	0.54201	0.858307
NC-EV-2	1.11303	1.09169	1.58846	0.964639	0.549436	0.870067
NC-EV-3	1.31618	1.29096	1.6746	1.01695	0.803015	1.27163
M1-EV-1	1.86826	1.83245	2.04341	1.24092	1.00959	1.59875
M1-EV-2	1.79774	1.76328	1.81751	1.10374	1.07183	1.69732
M1-EV-3	1.52164	1.49247	1.93193	1.17323	1.05198	1.66588
Sample ID	RUNX2/GAPDH		BMP2/GAPDH		osteopontin/GAPDH
NC-EV	1.01954		1.64669		0.631487
M1-EV	1.72921		1.93095		1.04447
P value	0.0365		0.0163986		0.00925845
