# Supplementary material for: M1 macrophage-derived extracellular vesicle containing tsRNA-5006c promotes osteogenic differentiation of aortic valve interstitial cells through regulating mitophagy
Source: PeerJ. 2022 Dec 2;10:e14307. doi: 10.7717/peerj.14307 (PMC9744173; doi:10.7717/peerj.14307)
Supplement: Supplemental Information 2 [file peerj-10-14307-s002.zip › Raw data/Figure 2E WB/Western Blot corrected data.xlsx]

## Sheet: corrected
Sample ID	GAPDH		collagen I	α-SMA
NC-EV	117244		32053	54256
M1-EV	116518		64759	117216
NC-EV	114341		36550	82122
M1-EV	113581		46819	115147
NC-EV	104896		18193	81304
M1-EV	92849		38676	119189
Sample ID	collagen I/GAPDH		α-SMA/GAPDH
NC-EV-1	0.273387	1.07003	0.462761	0.70973
NC-EV-2	0.319658	1.25113	0.71822	1.10152
NC-EV-3	0.173438	0.678834	0.775092	1.18875
M1-EV-1	0.555785	2.17533	1.00599	1.54287
M1-EV-2	0.412208	1.61337	1.01379	1.55483
M1-EV-3	0.416547	1.63036	1.28369	1.96877
Sample ID	collagen I/GAPDH		α-SMA/GAPDH
NC-EV	0.255494		0.652024
M1-EV	0.461514		1.10115
P value	0.032178		0.0275457
