# Supplementary material for: M1 macrophage-derived extracellular vesicle containing tsRNA-5006c promotes osteogenic differentiation of aortic valve interstitial cells through regulating mitophagy
Source: PeerJ. 2022 Dec 2;10:e14307. doi: 10.7717/peerj.14307 (PMC9744173; doi:10.7717/peerj.14307)
Supplement: Supplemental Information 2 [file peerj-10-14307-s002.zip › Raw data/Figure 4A RT-qPCR/Raw data/Realtime PCR raw CT data.xls]

## Sheet: U6
Block Type	384-Well Block
Chemistry	SYBR_GREEN
Experiment Name	2022-02-10 100245 xiahao
Experiment Run End Time	2022-02-10 20:27:48 PM CST
Experiment Type	Comparative Cт (ΔΔCт)
Instrument Type	QuantStudio(TM) 6 Flex System
Passive Reference	ROX
Quantification Cycle Method	Ct
Signal Smoothing On	true
Stage/ Cycle where Analysis is performed	Stage 2, Step 2
User Name
Well	Well Position	Sample Name	Target Name	Task	Reporter	Quencher	CT	Ct Mean	Ct SD	Tm1	Ct Threshold
133	F13		U6	NTC	SYBR	None	Undetermined			61.4326	0.1
157	G13	RAW-exo-1	U6	UNKNOWN	SYBR	None	20.6259	20.6532	0.0641123	77.1921	0.1
158	G14	RAW-exo-1	U6	UNKNOWN	SYBR	None	20.7265	20.6532	0.0641123	77.1921	0.1
159	G15	RAW-exo-1	U6	UNKNOWN	SYBR	None	20.6073	20.6532	0.0641123	77.1921	0.1
181	H13	RAW-exo-2	U6	UNKNOWN	SYBR	None	20.8019	20.8333	0.0521912	77.1921	0.1
182	H14	RAW-exo-2	U6	UNKNOWN	SYBR	None	20.8044	20.8333	0.0521912	77.1921	0.1
183	H15	RAW-exo-2	U6	UNKNOWN	SYBR	None	20.8935	20.8333	0.0521912	77.1921	0.1
205	I13	RAW-exo-3	U6	UNKNOWN	SYBR	None	20.8008	20.8035	0.0240518	77.0603	0.1
206	I14	RAW-exo-3	U6	UNKNOWN	SYBR	None	20.8288	20.8035	0.0240518	77.0603	0.1
207	I15	RAW-exo-3	U6	UNKNOWN	SYBR	None	20.7809	20.8035	0.0240518	77.1921	0.1
229	J13	M1-exo-1	U6	UNKNOWN	SYBR	None	20.3749	20.3919	0.0902298	77.0603	0.1
230	J14	M1-exo-1	U6	UNKNOWN	SYBR	None	20.4895	20.3919	0.0902298	77.1921	0.1
231	J15	M1-exo-1	U6	UNKNOWN	SYBR	None	20.3114	20.3919	0.0902298	77.1921	0.1
253	K13	M1-exo-2	U6	UNKNOWN	SYBR	None	20.5107	20.4517	0.0593542	77.0603	0.1
254	K14	M1-exo-2	U6	UNKNOWN	SYBR	None	20.4524	20.4517	0.0593542	77.0603	0.1
255	K15	M1-exo-2	U6	UNKNOWN	SYBR	None	20.392	20.4517	0.0593542	77.0603	0.1
277	L13	M1-exo-3	U6	UNKNOWN	SYBR	None	20.551	20.4992	0.0545125	77.0603	0.1
278	L14	M1-exo-3	U6	UNKNOWN	SYBR	None	20.5044	20.4992	0.0545125	77.0603	0.1
279	L15	M1-exo-3	U6	UNKNOWN	SYBR	None	20.4423	20.4992	0.0545125	77.0603	0.1
Analysis Type	Singleplex
Endogenous Control	U6
RQ Min/Max Confidence Level	95.0
Reference Sample	M1-exo-1

## Sheet: tsrna-3034a
Block Type	384-Well Block
Chemistry	SYBR_GREEN
Experiment Name	2022-02-10 100245 xiahao
Experiment Run End Time	2022-02-10 20:27:48 PM CST
Experiment Type	Comparative Cт (ΔΔCт)
Instrument Type	QuantStudio(TM) 6 Flex System
Passive Reference	ROX
Quantification Cycle Method	Ct
Signal Smoothing On	true
Stage/ Cycle where Analysis is performed	Stage 2, Step 2
User Name
Well	Well Position	Sample Name	Target Name	Task	Reporter	Quencher	CT	Ct Mean	Ct SD	Tm1	Ct Threshold
134	F14		tsrna-3034a	NTC	SYBR	None	Undetermined			61.4326	0.1
160	G16	RAW-exo-1	tsrna-3034a	UNKNOWN	SYBR	None	23.2887	22.9111	0.327189	80.2234	0.1
161	G17	RAW-exo-1	tsrna-3034a	UNKNOWN	SYBR	None	22.7118	22.9111	0.327189	80.2234	0.1
162	G18	RAW-exo-1	tsrna-3034a	UNKNOWN	SYBR	None	22.7327	22.9111	0.327189	80.2234	0.1
184	H16	RAW-exo-2	tsrna-3034a	UNKNOWN	SYBR	None	23.3	23.2925	0.123298	80.0916	0.1
185	H17	RAW-exo-2	tsrna-3034a	UNKNOWN	SYBR	None	23.1656	23.2925	0.123298	80.2234	0.1
186	H18	RAW-exo-2	tsrna-3034a	UNKNOWN	SYBR	None	23.4119	23.2925	0.123298	80.2234	0.1
208	I16	RAW-exo-3	tsrna-3034a	UNKNOWN	SYBR	None	22.6714	22.7246	0.170905	80.0916	0.1
209	I17	RAW-exo-3	tsrna-3034a	UNKNOWN	SYBR	None	22.5866	22.7246	0.170905	80.2234	0.1
210	I18	RAW-exo-3	tsrna-3034a	UNKNOWN	SYBR	None	22.9157	22.7246	0.170905	79.9598	0.1
232	J16	M1-exo-1	tsrna-3034a	UNKNOWN	SYBR	None	24.5822	24.398	0.17333	80.0916	0.1
233	J17	M1-exo-1	tsrna-3034a	UNKNOWN	SYBR	None	24.3737	24.398	0.17333	80.0916	0.1
234	J18	M1-exo-1	tsrna-3034a	UNKNOWN	SYBR	None	24.2381	24.398	0.17333	80.0916	0.1
256	K16	M1-exo-2	tsrna-3034a	UNKNOWN	SYBR	None	24.3515	24.2097	0.186907	80.0916	0.1
257	K17	M1-exo-2	tsrna-3034a	UNKNOWN	SYBR	None	24.2798	24.2097	0.186907	80.0916	0.1
258	K18	M1-exo-2	tsrna-3034a	UNKNOWN	SYBR	None	23.9979	24.2097	0.186907	80.2234	0.1
280	L16	M1-exo-3	tsrna-3034a	UNKNOWN	SYBR	None	24.1007	24.2532	0.13408	80.0916	0.1
281	L17	M1-exo-3	tsrna-3034a	UNKNOWN	SYBR	None	24.3527	24.2532	0.13408	80.0916	0.1
282	L18	M1-exo-3	tsrna-3034a	UNKNOWN	SYBR	None	24.3061	24.2532	0.13408	80.0916	0.1
Analysis Type	Singleplex
Endogenous Control	U6
RQ Min/Max Confidence Level	95.0
Reference Sample	M1-exo-1

## Sheet: tsrna-3010b
Block Type	384-Well Block
Chemistry	SYBR_GREEN
Experiment Name	2022-02-10 100245 xiahao
Experiment Run End Time	2022-02-10 20:27:48 PM CST
Experiment Type	Comparative Cт (ΔΔCт)
Instrument Type	QuantStudio(TM) 6 Flex System
Passive Reference	ROX
Quantification Cycle Method	Ct
Signal Smoothing On	true
Stage/ Cycle where Analysis is performed	Stage 2, Step 2
User Name
Well	Well Position	Sample Name	Target Name	Task	Reporter	Quencher	CT	Ct Mean	Ct SD	Tm1	Ct Threshold
135	F15		tsrna-3010b	NTC	SYBR	None	Undetermined			61.4326	0.1
163	G19	RAW-exo-1	tsrna-3010b	UNKNOWN	SYBR	None	21.4853	21.4284	0.151985	78.51	0.1
164	G20	RAW-exo-1	tsrna-3010b	UNKNOWN	SYBR	None	21.2561	21.4284	0.151985	78.6418	0.1
165	G21	RAW-exo-1	tsrna-3010b	UNKNOWN	SYBR	None	21.5437	21.4284	0.151985	78.6418	0.1
187	H19	RAW-exo-2	tsrna-3010b	UNKNOWN	SYBR	None	21.4082	21.484	0.0757267	78.6418	0.1
188	H20	RAW-exo-2	tsrna-3010b	UNKNOWN	SYBR	None	21.5596	21.484	0.0757267	78.51	0.1
189	H21	RAW-exo-2	tsrna-3010b	UNKNOWN	SYBR	None	21.4842	21.484	0.0757267	78.6418	0.1
211	I19	RAW-exo-3	tsrna-3010b	UNKNOWN	SYBR	None	21.5125	21.415	0.0876514	78.51	0.1
212	I20	RAW-exo-3	tsrna-3010b	UNKNOWN	SYBR	None	21.3897	21.415	0.0876514	78.6418	0.1
213	I21	RAW-exo-3	tsrna-3010b	UNKNOWN	SYBR	None	21.3428	21.415	0.0876514	78.6418	0.1
235	J19	M1-exo-1	tsrna-3010b	UNKNOWN	SYBR	None	23.4651	23.4859	0.0306753	78.51	0.1
236	J20	M1-exo-1	tsrna-3010b	UNKNOWN	SYBR	None	23.4715	23.4859	0.0306753	78.51	0.1
237	J21	M1-exo-1	tsrna-3010b	UNKNOWN	SYBR	None	23.5211	23.4859	0.0306753	78.6418	0.1
259	K19	M1-exo-2	tsrna-3010b	UNKNOWN	SYBR	None	23.762	23.4811	0.243354	78.2464	0.1
260	K20	M1-exo-2	tsrna-3010b	UNKNOWN	SYBR	None	23.334	23.4811	0.243354	78.51	0.1
261	K21	M1-exo-2	tsrna-3010b	UNKNOWN	SYBR	None	23.3473	23.4811	0.243354	78.6418	0.1
283	L19	M1-exo-3	tsrna-3010b	UNKNOWN	SYBR	None	23.2928	23.3151	0.0262529	78.51	0.1
284	L20	M1-exo-3	tsrna-3010b	UNKNOWN	SYBR	None	23.3083	23.3151	0.0262529	78.51	0.1
285	L21	M1-exo-3	tsrna-3010b	UNKNOWN	SYBR	None	23.344	23.3151	0.0262529	78.6418	0.1
Analysis Type	Singleplex
Endogenous Control	U6
RQ Min/Max Confidence Level	95.0
Reference Sample	M1-exo-1

## Sheet: tsrna-5005b
Block Type	384-Well Block
Chemistry	SYBR_GREEN
Experiment Name	2022-02-10 100245 xiahao
Experiment Run End Time	2022-02-10 20:27:48 PM CST
Experiment Type	Comparative Cт (ΔΔCт)
Instrument Type	QuantStudio(TM) 6 Flex System
Passive Reference	ROX
Quantification Cycle Method	Ct
Signal Smoothing On	true
Stage/ Cycle where Analysis is performed	Stage 2, Step 2
User Name
Well	Well Position	Sample Name	Target Name	Task	Reporter	Quencher	CT	Ct Mean	Ct SD	Tm1	Ct Threshold
136	F16		tsrna-5005b	NTC	SYBR	None	Undetermined			61.4326	0.1
166	G22	RAW-exo-1	tsrna-5005b	UNKNOWN	SYBR	None	19.2727	19.0595	0.285904	79.4326	0.1
167	G23	RAW-exo-1	tsrna-5005b	UNKNOWN	SYBR	None	19.1713	19.0595	0.285904	79.4326	0.1
168	G24	RAW-exo-1	tsrna-5005b	UNKNOWN	SYBR	None	18.7346	19.0595	0.285904	79.4326	0.1
190	H22	RAW-exo-2	tsrna-5005b	UNKNOWN	SYBR	None	19.3281	19.2082	0.170329	79.4326	0.1
191	H23	RAW-exo-2	tsrna-5005b	UNKNOWN	SYBR	None	19.0132	19.2082	0.170329	79.4326	0.1
192	H24	RAW-exo-2	tsrna-5005b	UNKNOWN	SYBR	None	19.2833	19.2082	0.170329	79.4326	0.1
214	I22	RAW-exo-3	tsrna-5005b	UNKNOWN	SYBR	None	19.2268	19.1052	0.116127	79.4326	0.1
215	I23	RAW-exo-3	tsrna-5005b	UNKNOWN	SYBR	None	19.0933	19.1052	0.116127	79.5644	0.1
216	I24	RAW-exo-3	tsrna-5005b	UNKNOWN	SYBR	None	18.9955	19.1052	0.116127	79.5644	0.1
238	J22	M1-exo-1	tsrna-5005b	UNKNOWN	SYBR	None	19.517	19.6954	0.155361	79.4096	0.1
239	J23	M1-exo-1	tsrna-5005b	UNKNOWN	SYBR	None	19.8011	19.6954	0.155361	79.2778	0.1
240	J24	M1-exo-1	tsrna-5005b	UNKNOWN	SYBR	None	19.7681	19.6954	0.155361	79.2778	0.1
262	K22	M1-exo-2	tsrna-5005b	UNKNOWN	SYBR	None	19.749	19.7161	0.0324267	79.2778	0.1
263	K23	M1-exo-2	tsrna-5005b	UNKNOWN	SYBR	None	19.6841	19.7161	0.0324267	79.146	0.1
264	K24	M1-exo-2	tsrna-5005b	UNKNOWN	SYBR	None	19.7151	19.7161	0.0324267	79.2778	0.1
286	L22	M1-exo-3	tsrna-5005b	UNKNOWN	SYBR	None	19.6309	19.5205	0.126179	79.2778	0.1
287	L23	M1-exo-3	tsrna-5005b	UNKNOWN	SYBR	None	19.3829	19.5205	0.126179	79.5414	0.1
288	L24	M1-exo-3	tsrna-5005b	UNKNOWN	SYBR	None	19.5476	19.5205	0.126179	79.4096	0.1
Analysis Type	Singleplex
Endogenous Control	U6
RQ Min/Max Confidence Level	95.0
Reference Sample	M1-exo-1

## Sheet: tsrna-5006c
Block Type	384-Well Block
Chemistry	SYBR_GREEN
Experiment Name	2022-02-10 100245 xiahao
Experiment Run End Time	2022-02-10 20:27:48 PM CST
Experiment Type	Comparative Cт (ΔΔCт)
Instrument Type	QuantStudio(TM) 6 Flex System
Passive Reference	ROX
Quantification Cycle Method	Ct
Signal Smoothing On	true
Stage/ Cycle where Analysis is performed	Stage 2, Step 2
User Name
Well	Well Position	Sample Name	Target Name	Task	Reporter	Quencher	CT	Ct Mean	Ct SD	Tm1	Ct Threshold
137	F17		tsrna-5006c	NTC	SYBR	None	Undetermined			61.5644	0.1
301	M13	RAW-exo-1	tsrna-5006c	UNKNOWN	SYBR	None	19.1309	19.2145	0.115914	81.5644	0.1
302	M14	RAW-exo-1	tsrna-5006c	UNKNOWN	SYBR	None	19.1657	19.2145	0.115914	81.7736	0.1
303	M15	RAW-exo-1	tsrna-5006c	UNKNOWN	SYBR	None	19.3468	19.2145	0.115914	81.169	0.1
325	N13	RAW-exo-2	tsrna-5006c	UNKNOWN	SYBR	None	19.0108	19.1092	0.143616	81.169	0.1
326	N14	RAW-exo-2	tsrna-5006c	UNKNOWN	SYBR	None	19.274	19.1092	0.143616	81.5414	0.1
327	N15	RAW-exo-2	tsrna-5006c	UNKNOWN	SYBR	None	19.0427	19.1092	0.143616	81.4096	0.1
349	O13	RAW-exo-3	tsrna-5006c	UNKNOWN	SYBR	None	19.2195	19.2215	0.00771017	81.5414	0.1
350	O14	RAW-exo-3	tsrna-5006c	UNKNOWN	SYBR	None	19.23	19.2215	0.00771017	80.9054	0.1
351	O15	RAW-exo-3	tsrna-5006c	UNKNOWN	SYBR	None	19.215	19.2215	0.00771017	80.7736	0.1
304	M16	M1-exo-2	tsrna-5006c	UNKNOWN	SYBR	None	18.4327	18.4871	0.124675	81.0142	0.1
305	M17	M1-exo-2	tsrna-5006c	UNKNOWN	SYBR	None	18.6297	18.4871	0.124675	81.5414	0.1
306	M18	M1-exo-2	tsrna-5006c	UNKNOWN	SYBR	None	18.3988	18.4871	0.124675	81.5414	0.1
328	N16	M1-exo-3	tsrna-5006c	UNKNOWN	SYBR	None	18.7234	18.4975	0.215426	80.51	0.1
329	N17	M1-exo-3	tsrna-5006c	UNKNOWN	SYBR	None	18.4749	18.4975	0.215426	81.169	0.1
330	N18	M1-exo-3	tsrna-5006c	UNKNOWN	SYBR	None	18.2943	18.4975	0.215426	80.51	0.1
373	P13	M1-exo-1	tsrna-5006c	UNKNOWN	SYBR	None	18.7512	18.5077	0.218395	81.2778	0.1
374	P14	M1-exo-1	tsrna-5006c	UNKNOWN	SYBR	None	18.329	18.5077	0.218395	80.8824	0.1
375	P15	M1-exo-1	tsrna-5006c	UNKNOWN	SYBR	None	18.443	18.5077	0.218395	81.2778	0.1
Analysis Type	Singleplex
Endogenous Control	U6
RQ Min/Max Confidence Level	95.0
Reference Sample	M1-exo-1

## Sheet: tsrna-3038b
Block Type	384-Well Block
Chemistry	SYBR_GREEN
Experiment Name	2022-02-10 100245 xiahao
Experiment Run End Time	2022-02-10 20:27:48 PM CST
Experiment Type	Comparative Cт (ΔΔCт)
Instrument Type	QuantStudio(TM) 6 Flex System
Passive Reference	ROX
Quantification Cycle Method	Ct
Signal Smoothing On	true
Stage/ Cycle where Analysis is performed	Stage 2, Step 2
User Name
Well	Well Position	Sample Name	Target Name	Task	Reporter	Quencher	CT	Ct Mean	Ct SD	Tm1	Ct Threshold
138	F18		tsrna-3038b	NTC	SYBR	None	Undetermined			61.5644	0.1
307	M19	RAW-exo-1	tsrna-3038b	UNKNOWN	SYBR	None	20.3527	19.9559	0.348356	80.0916	0.1
308	M20	RAW-exo-1	tsrna-3038b	UNKNOWN	SYBR	None	19.7005	19.9559	0.348356	79.9598	0.1
309	M21	RAW-exo-1	tsrna-3038b	UNKNOWN	SYBR	None	19.8143	19.9559	0.348356	80.0916	0.1
331	N19	RAW-exo-2	tsrna-3038b	UNKNOWN	SYBR	None	19.6849	20.154	0.445988	79.828	0.1
332	N20	RAW-exo-2	tsrna-3038b	UNKNOWN	SYBR	None	20.2045	20.154	0.445988	79.828	0.1
333	N21	RAW-exo-2	tsrna-3038b	UNKNOWN	SYBR	None	20.5726	20.154	0.445988	79.9598	0.1
355	O19	RAW-exo-3	tsrna-3038b	UNKNOWN	SYBR	None	20.06	20.2589	0.238976	79.5644	0.1
356	O20	RAW-exo-3	tsrna-3038b	UNKNOWN	SYBR	None	20.1928	20.2589	0.238976	79.9598	0.1
357	O21	RAW-exo-3	tsrna-3038b	UNKNOWN	SYBR	None	20.524	20.2589	0.238976	79.6962	0.1
352	O16	M1-exo-2	tsrna-3038b	UNKNOWN	SYBR	None	19.356	19.4344	0.0815974	80.0916	0.1
353	O17	M1-exo-2	tsrna-3038b	UNKNOWN	SYBR	None	19.5189	19.4344	0.0815974	79.6962	0.1
354	O18	M1-exo-2	tsrna-3038b	UNKNOWN	SYBR	None	19.4284	19.4344	0.0815974	80.0916	0.1
376	P16	M1-exo-3	tsrna-3038b	UNKNOWN	SYBR	None	19.7065	19.8469	0.241721	79.3008	0.1
377	P17	M1-exo-3	tsrna-3038b	UNKNOWN	SYBR	None	19.7082	19.8469	0.241721	79.828	0.1
378	P18	M1-exo-3	tsrna-3038b	UNKNOWN	SYBR	None	20.126	19.8469	0.241721	79.9598	0.1
379	P19	M1-exo-1	tsrna-3038b	UNKNOWN	SYBR	None	19.3309	19.4435	0.107781	79.828	0.1
380	P20	M1-exo-1	tsrna-3038b	UNKNOWN	SYBR	None	19.454	19.4435	0.107781	80.0916	0.1
381	P21	M1-exo-1	tsrna-3038b	UNKNOWN	SYBR	None	19.5457	19.4435	0.107781	79.9598	0.1
Analysis Type	Singleplex
Endogenous Control	U6
RQ Min/Max Confidence Level	95.0
Reference Sample	M1-exo-1
