# Supplementary material for: M1 macrophage-derived extracellular vesicle containing tsRNA-5006c promotes osteogenic differentiation of aortic valve interstitial cells through regulating mitophagy
Source: PeerJ. 2022 Dec 2;10:e14307. doi: 10.7717/peerj.14307 (PMC9744173; doi:10.7717/peerj.14307)
Supplement: Supplemental Information 2 [file peerj-10-14307-s002.zip › Raw data/Figure 4A RT-qPCR/corrected data.xls]

## Sheet: Sheet7
Internal calibration	RQ values are based on RAW-EXO-1 (common below)
	Sample Name	U6	tsrna-3034a	Delta Ct	Delta Delta Ct	RQ（2-Delta Delta Ct）
	RAW-exo-1	20.6532	22.9111	2.25781	0	1	0.957662
	RAW-exo-2	20.8333	23.2925	2.45921	0.201398	0.869707	0.832886
	RAW-exo-3	20.8035	22.7246	1.92104	-0.336764	1.26292	1.20945
	M1-exo-1	20.3919	24.398	4.00607	1.74827	0.297659	0.285057
	M1-exo-2	20.4517	24.2097	3.75801	1.50021	0.353503	0.338536
	M1-exo-3	20.4992	24.2532	3.75391	1.4961	0.354509	0.3395
	RAW-exo					1.04421
	M1-exo					0.335224
	M1-exo/RAW-exo					0.321031
	p value					0.00376275
	Sample Name	U6	tsrna-3010b	Delta Ct	Delta Delta Ct	RQ（2-Delta Delta Ct）
	RAW-exo-1	20.6532	21.4284	0.77511	0	1	0.934537
	RAW-exo-2	20.8333	21.484	0.650707	-0.124403	1.09006	1.0187
	RAW-exo-3	20.8035	21.415	0.611496	-0.163614	1.12009	1.04677
	M1-exo-1	20.3919	23.4859	3.09397	2.31886	0.200426	0.187305
	M1-exo-2	20.4517	23.4811	3.02942	2.2543	0.209598	0.195877
	M1-exo-3	20.4992	23.3151	2.81583	2.04072	0.243043	0.227133
	RAW-exo					1.07005
	M1-exo					0.217689
	M1-exo/RAW-exo					0.203438
	p value					2.42225e-05
	Sample Name	U6	tsrna-5005b	Delta Ct	Delta Delta Ct	RQ（2-Delta Delta Ct）
	RAW-exo-1	20.6532	19.0595	-1.59372	0	1	0.968622
	RAW-exo-2	20.8333	19.2082	-1.62508	-0.0313625	1.02198	0.989909
	RAW-exo-3	20.8035	19.1052	-1.69833	-0.104614	1.07521	1.04147
	M1-exo-1	20.3919	19.6954	-0.696512	0.897205	0.536926	0.520078
	M1-exo-2	20.4517	19.7161	-0.735653	0.858065	0.551692	0.534381
	M1-exo-3	20.4992	19.5205	-0.978785	0.614933	0.65296	0.632472
	RAW-exo					1.03239
	M1-exo					0.580526
	M1-exo/RAW-exo					0.56231
	p value					0.000453645
	Sample Name	U6	tsrna-5006c	Delta Ct	Delta Delta Ct	RQ（2-Delta Delta Ct）
	RAW-exo-1	20.6532	19.2145	-1.43876	0	1	0.902777
	RAW-exo-2	20.8333	19.1092	-1.72411	-0.285343	1.2187	1.10021
	RAW-exo-3	20.8035	19.2215	-1.582	-0.143234	1.10438	0.997008
	M1-exo-1	20.3919	18.4871	-1.90487	-0.466105	1.38137	1.24707
	M1-exo-2	20.4517	18.4975	-1.9542	-0.515434	1.42942	1.29045
	M1-exo-3	20.4992	18.5077	-1.99154	-0.552775	1.4669	1.32429
	RAW-exo					1.10769
	M1-exo					1.4259
	M1-exo/RAW-exo					1.28727
	p value					0.00937025
	Sample Name	U6	tsrna-3038b	Delta Ct	Delta Delta Ct	RQ（2-Delta Delta Ct）
	RAW-exo-1	20.6532	19.9559	-0.697393	0	1	1.03912
	RAW-exo-2	20.8333	20.154	-0.679311	0.0180826	0.987544	1.02618
	RAW-exo-3	20.8035	20.2589	-0.544605	0.152788	0.89951	0.9347
	M1-exo-1	20.3919	19.4344	-0.957489	-0.260096	1.19756	1.24441
	M1-exo-2	20.4517	19.8469	-0.604828	0.0925655	0.937853	0.974544
	M1-exo-3	20.4992	19.4435	-1.05572	-0.358324	1.28194	1.33209
	RAW-exo					0.962352
	M1-exo					1.13912
	M1-exo/RAW-exo					1.18368
	p value					0.177852
