# Supplementary material for: M1 macrophage-derived extracellular vesicle containing tsRNA-5006c promotes osteogenic differentiation of aortic valve interstitial cells through regulating mitophagy
Source: PeerJ. 2022 Dec 2;10:e14307. doi: 10.7717/peerj.14307 (PMC9744173; doi:10.7717/peerj.14307)
Supplement: Supplemental Information 2 [file peerj-10-14307-s002.zip › Raw data/Figure 4C RT-qPCR/Raw data/Realtime PCR raw CT data.xls]

## Sheet: U6
Block Type	384-Well Block
Chemistry	SYBR_GREEN
Experiment Name	2022-03-05 151637
Experiment Run End Time	2022-03-06 01:30:18 AM CST
Experiment Type	Comparative Cт (ΔΔCт)
Instrument Type	QuantStudio(TM) 6 Flex System
Passive Reference	ROX
Quantification Cycle Method	Ct
Signal Smoothing On	true
Stage/ Cycle where Analysis is performed	Stage 2, Step 2
User Name
Well	Well Position	Sample Name	Target Name	Task	Reporter	CT	Ct Mean	Ct SD	Tm1	Ct Threshold
154	G10	NC-1	U6	UNKNOWN	SYBR	15.5374	15.5278	0.125746	76.938	0.1
155	G11	NC-1	U6	UNKNOWN	SYBR	15.6485	15.5278	0.125746	77.0698	0.1
156	G12	NC-1	U6	UNKNOWN	SYBR	15.3975	15.5278	0.125746	77.0698	0.1
166	G22		U6	NTC	SYBR	Undetermined			60.456	0.1
178	H10	NC-2	U6	UNKNOWN	SYBR	15.6058	15.5246	0.106616	76.938	0.1
179	H11	NC-2	U6	UNKNOWN	SYBR	15.5641	15.5246	0.106616	77.0698	0.1
180	H12	NC-2	U6	UNKNOWN	SYBR	15.4038	15.5246	0.106616	77.0698	0.1
202	I10	NC-3	U6	UNKNOWN	SYBR	15.5883	15.4713	0.114063	76.938	0.1
203	I11	NC-3	U6	UNKNOWN	SYBR	15.3604	15.4713	0.114063	77.0698	0.1
204	I12	NC-3	U6	UNKNOWN	SYBR	15.4652	15.4713	0.114063	77.0698	0.1
226	J10	Inhibitor-1	U6	UNKNOWN	SYBR	15.4221	15.4178	0.0306914	76.938	0.1
227	J11	Inhibitor-1	U6	UNKNOWN	SYBR	15.4461	15.4178	0.0306914	76.938	0.1
228	J12	Inhibitor-1	U6	UNKNOWN	SYBR	15.3852	15.4178	0.0306914	76.938	0.1
250	K10	Inhibitor-2	U6	UNKNOWN	SYBR	15.3385	15.4048	0.068489	77.0698	0.1
251	K11	Inhibitor-2	U6	UNKNOWN	SYBR	15.4753	15.4048	0.068489	76.938	0.1
252	K12	Inhibitor-2	U6	UNKNOWN	SYBR	15.4006	15.4048	0.068489	77.0698	0.1
274	L10	Inhibitor-3	U6	UNKNOWN	SYBR	15.4626	15.4302	0.0445137	77.0698	0.1
275	L11	Inhibitor-3	U6	UNKNOWN	SYBR	15.3795	15.4302	0.0445137	76.938	0.1
276	L12	Inhibitor-3	U6	UNKNOWN	SYBR	15.4485	15.4302	0.0445137	76.938	0.1
Analysis Type	Singleplex
Endogenous Control	U6
RQ Min/Max Confidence Level	95.0
Reference Sample	Inhibitor-1

## Sheet: tsrna-5006c
Block Type	384-Well Block
Chemistry	SYBR_GREEN
Experiment Name	2022-03-05 151637
Experiment Run End Time	2022-03-06 01:30:18 AM CST
Experiment Type	Comparative Cт (ΔΔCт)
Instrument Type	QuantStudio(TM) 6 Flex System
Passive Reference	ROX
Quantification Cycle Method	Ct
Signal Smoothing On	true
Stage/ Cycle where Analysis is performed	Stage 2, Step 2
User Name
Well	Well Position	Sample Name	Target Name	Task	Reporter	CT	Ct Mean	Ct SD	Tm1	Ct Threshold
19	A19	Inhibitor-1	tsrna-5006c	UNKNOWN	SYBR	24.6102	24.5428	0.108211	81.2618	0.1
20	A20	Inhibitor-1	tsrna-5006c	UNKNOWN	SYBR	24.6002	24.5428	0.108211	81.298	0.1
21	A21	Inhibitor-1	tsrna-5006c	UNKNOWN	SYBR	24.418	24.5428	0.108211	81.2662	0.1
22	A22	NC-1	tsrna-5006c	UNKNOWN	SYBR	20.7574	20.7861	0.0261087	81.2989	0.1
23	A23	NC-1	tsrna-5006c	UNKNOWN	SYBR	20.8085	20.7861	0.0261087	81.267	0.1
24	A24	NC-1	tsrna-5006c	UNKNOWN	SYBR	20.7923	20.7861	0.0261087	81.267	0.1
43	B19	Inhibitor-2	tsrna-5006c	UNKNOWN	SYBR	24.533	24.5566	0.0229552	81.2299	0.1
44	B20	Inhibitor-2	tsrna-5006c	UNKNOWN	SYBR	24.5789	24.5566	0.0229552	81.2299	0.1
45	B21	Inhibitor-2	tsrna-5006c	UNKNOWN	SYBR	24.5578	24.5566	0.0229552	81.3299	0.1
46	B22	NC-2	tsrna-5006c	UNKNOWN	SYBR	20.7267	20.8323	0.139119	81.3989	0.1
47	B23	NC-2	tsrna-5006c	UNKNOWN	SYBR	20.7803	20.8323	0.139119	81.3989	0.1
48	B24	NC-2	tsrna-5006c	UNKNOWN	SYBR	20.99	20.8323	0.139119	81.0033	0.1
67	C19	Inhibitor-3	tsrna-5006c	UNKNOWN	SYBR	24.6627	24.5942	0.0978225	81.498	0.1
68	C20	Inhibitor-3	tsrna-5006c	UNKNOWN	SYBR	24.4822	24.5942	0.0978225	81.2936	0.1
69	C21	Inhibitor-3	tsrna-5006c	UNKNOWN	SYBR	24.6377	24.5942	0.0978225	81.2936	0.1
70	C22	NC-3	tsrna-5006c	UNKNOWN	SYBR	21.0847	20.9199	0.145828	81.2033	0.1
71	C23	NC-3	tsrna-5006c	UNKNOWN	SYBR	20.8674	20.9199	0.145828	81.2352	0.1
72	C24	NC-3	tsrna-5006c	UNKNOWN	SYBR	20.8076	20.9199	0.145828	81.267	0.1
240	J24		tsrna-5006c	NTC	SYBR	Undetermined			60.0815	0.1
Analysis Type	Singleplex
Endogenous Control	U6
RQ Min/Max Confidence Level	95.0
Reference Sample	Inhibitor-1
