# Supplementary material for: M1 macrophage-derived extracellular vesicle containing tsRNA-5006c promotes osteogenic differentiation of aortic valve interstitial cells through regulating mitophagy
Source: PeerJ. 2022 Dec 2;10:e14307. doi: 10.7717/peerj.14307 (PMC9744173; doi:10.7717/peerj.14307)
Supplement: Supplemental Information 2 [file peerj-10-14307-s002.zip › Raw data/Figure 4C RT-qPCR/corrected data.xlsx]

## Sheet: Sheet3
	Sample Name	U6	tsrna-5006c	Delta Ct	Delta Delta Ct	RQ（2-Delta Delta Ct）
	NC-1	15.5278	20.7861	5.25825	0	1	1.05535
	NC-2	15.5246	20.8323	5.30777	0.0495119	0.966263	1.01974
	NC-3	15.4713	20.9199	5.44858	0.190328	0.876407	0.924912
	Inhibitor-1	15.4178	24.5428	9.12501	3.86675	0.0685475	0.0723413
	Inhibitor-2	15.4048	24.5566	9.15178	3.89353	0.067287	0.0710111
	Inhibitor-3	15.4302	24.5942	9.16399	3.90573	0.0667203	0.070413
	NC					0.947557
	Inhibitor					0.0675183
	Inhibitor/NC					0.0712551
	p value					1.83068e-05
