# Supplementary material for: M1 macrophage-derived extracellular vesicle containing tsRNA-5006c promotes osteogenic differentiation of aortic valve interstitial cells through regulating mitophagy
Source: PeerJ. 2022 Dec 2;10:e14307. doi: 10.7717/peerj.14307 (PMC9744173; doi:10.7717/peerj.14307)
Supplement: Supplemental Information 2 [file peerj-10-14307-s002.zip › Raw data/Figure 4D RT-qPCR/Raw data/Realtime PCR raw CT data.xls]

## Sheet: U6
Block Type	384-Well Block
Chemistry	SYBR_GREEN
Experiment Name	2022-03-05 151637
Experiment Run End Time	2022-03-06 01:30:18 AM CST
Experiment Type	Comparative Cт (ΔΔCт)
Instrument Type	QuantStudio(TM) 6 Flex System
Passive Reference	ROX
Quantification Cycle Method	Ct
Signal Smoothing On	true
Stage/ Cycle where Analysis is performed	Stage 2, Step 2
User Name
Well	Well Position	Sample Name	Target Name	Task	Reporter	CT	Ct Mean	Ct SD	Tm1	Ct Threshold
160	G16	NC-exo1	U6	UNKNOWN	SYBR	21.7788	21.7945	0.0750227	76.938	0.1
161	G17	NC-exo1	U6	UNKNOWN	SYBR	21.7286	21.7945	0.0750227	76.938	0.1
162	G18	NC-exo1	U6	UNKNOWN	SYBR	21.8761	21.7945	0.0750227	76.938	0.1
166	G22		U6	NTC	SYBR	Undetermined			60.456	0.1
184	H16	NC-exo2	U6	UNKNOWN	SYBR	21.8142	21.9135	0.220396	76.938	0.1
185	H17	NC-exo2	U6	UNKNOWN	SYBR	21.7601	21.9135	0.220396	77.0698	0.1
186	H18	NC-exo2	U6	UNKNOWN	SYBR	22.166	21.9135	0.220396	77.0698	0.1
208	I16	NC-exo3	U6	UNKNOWN	SYBR	21.8435	21.9922	0.273154	77.0698	0.1
209	I17	NC-exo3	U6	UNKNOWN	SYBR	21.8257	21.9922	0.273154	76.938	0.1
210	I18	NC-exo3	U6	UNKNOWN	SYBR	22.3075	21.9922	0.273154	76.6742	0.1
232	J16	Inhibitor-exo1	U6	UNKNOWN	SYBR	21.795	21.8324	0.0625096	77.0698	0.1
233	J17	Inhibitor-exo1	U6	UNKNOWN	SYBR	21.7976	21.8324	0.0625096	76.938	0.1
234	J18	Inhibitor-exo1	U6	UNKNOWN	SYBR	21.9046	21.8324	0.0625096	76.8061	0.1
256	K16	Inhibitor-exo2	U6	UNKNOWN	SYBR	21.9795	21.7782	0.177397	76.8061	0.1
257	K17	Inhibitor-exo2	U6	UNKNOWN	SYBR	21.6449	21.7782	0.177397	76.938	0.1
258	K18	Inhibitor-exo2	U6	UNKNOWN	SYBR	21.7101	21.7782	0.177397	76.938	0.1
280	L16	Inhibitor-exo3	U6	UNKNOWN	SYBR	21.7734	21.6712	0.0892082	76.938	0.1
281	L17	Inhibitor-exo3	U6	UNKNOWN	SYBR	21.6093	21.6712	0.0892082	77.0698	0.1
282	L18	Inhibitor-exo3	U6	UNKNOWN	SYBR	21.6307	21.6712	0.0892082	76.938	0.1
Analysis Type	Singleplex
Endogenous Control	U6
RQ Min/Max Confidence Level	95.0
Reference Sample	Inhibitor-exo1

## Sheet: tsrna-5006c
Block Type	384-Well Block
Chemistry	SYBR_GREEN
Experiment Name	2022-03-05 151637
Experiment Run End Time	2022-03-06 01:30:18 AM CST
Experiment Type	Comparative Cт (ΔΔCт)
Instrument Type	QuantStudio(TM) 6 Flex System
Passive Reference	ROX
Quantification Cycle Method	Ct
Signal Smoothing On	true
Stage/ Cycle where Analysis is performed	Stage 2, Step 2
User Name
Well	Well Position	Sample Name	Target Name	Task	Reporter	CT	Ct Mean	Ct SD	Tm1	Ct Threshold
163	G19	NC-exo1	tsrna-5006c	UNKNOWN	SYBR	23.6863	23.559	0.113402	81.2892	0.1
164	G20	NC-exo1	tsrna-5006c	UNKNOWN	SYBR	23.522	23.559	0.113402	81.2892	0.1
165	G21	NC-exo1	tsrna-5006c	UNKNOWN	SYBR	23.4688	23.559	0.113402	81.2892	0.1
187	H19	NC-exo2	tsrna-5006c	UNKNOWN	SYBR	23.8897	23.6064	0.253179	81.2892	0.1
188	H20	NC-exo2	tsrna-5006c	UNKNOWN	SYBR	23.4023	23.6064	0.253179	81.2892	0.1
189	H21	NC-exo2	tsrna-5006c	UNKNOWN	SYBR	23.5271	23.6064	0.253179	81.421	0.1
211	I19	NC-exo3	tsrna-5006c	UNKNOWN	SYBR	23.5037	23.5794	0.13351	81.7839	0.1
212	I20	NC-exo3	tsrna-5006c	UNKNOWN	SYBR	23.7335	23.5794	0.13351	81.421	0.1
213	I21	NC-exo3	tsrna-5006c	UNKNOWN	SYBR	23.5009	23.5794	0.13351	81.421	0.1
235	J19	Inhibitor-exo1	tsrna-5006c	UNKNOWN	SYBR	26.7532	26.4751	0.240827	81.421	0.1
236	J20	Inhibitor-exo1	tsrna-5006c	UNKNOWN	SYBR	26.3372	26.4751	0.240827	81.421	0.1
237	J21	Inhibitor-exo1	tsrna-5006c	UNKNOWN	SYBR	26.3349	26.4751	0.240827	81.421	0.1
240	J24		tsrna-5006c	NTC	SYBR	Undetermined			60.0815	0.1
259	K19	Inhibitor-exo2	tsrna-5006c	UNKNOWN	SYBR	26.4883	26.4175	0.106167	81.421	0.1
260	K20	Inhibitor-exo2	tsrna-5006c	UNKNOWN	SYBR	26.2954	26.4175	0.106167	81.421	0.1
261	K21	Inhibitor-exo2	tsrna-5006c	UNKNOWN	SYBR	26.4687	26.4175	0.106167	81.421	0.1
283	L19	Inhibitor-exo3	tsrna-5006c	UNKNOWN	SYBR	26.583	26.3607	0.240267	81.421	0.1
284	L20	Inhibitor-exo3	tsrna-5006c	UNKNOWN	SYBR	26.3933	26.3607	0.240267	81.421	0.1
285	L21	Inhibitor-exo3	tsrna-5006c	UNKNOWN	SYBR	26.1058	26.3607	0.240267	81.421	0.1
Analysis Type	Singleplex
Endogenous Control	U6
RQ Min/Max Confidence Level	95.0
Reference Sample	Inhibitor-exo1
