# Supplementary material for: M1 macrophage-derived extracellular vesicle containing tsRNA-5006c promotes osteogenic differentiation of aortic valve interstitial cells through regulating mitophagy
Source: PeerJ. 2022 Dec 2;10:e14307. doi: 10.7717/peerj.14307 (PMC9744173; doi:10.7717/peerj.14307)
Supplement: Supplemental Information 2 [file peerj-10-14307-s002.zip › Raw data/Figure 4D RT-qPCR/corrected data.xlsx]

## Sheet: Sheet3
		Sample Name	U6	tsrna-5006c	Delta Ct	Delta Delta Ct	RQ（2-Delta Delta Ct）
		NC-exo1	21.7945	23.559	1.76454	0	1	0.942888
		NC-exo2	21.9135	23.6064	1.69292	-0.0716114	1.05089	0.990871
		NC-exo3	21.9922	23.5794	1.58716	-0.177375	1.13082	1.06624
		Inhibitor-exo1	21.8324	26.4751	4.6427	2.87817	0.136014	0.128246
		Inhibitor-exo2	21.7782	26.4175	4.63931	2.87477	0.136335	0.128549
		Inhibitor-exo3	21.6712	26.3607	4.68954	2.925	0.13167	0.12415
		NC-exo					1.06057
		Inhibitor-exo					0.134673
		Inhibitor-exo/NC-exo					0.126982
		p value					1.70183e-05
