# Supplementary material for: M1 macrophage-derived extracellular vesicle containing tsRNA-5006c promotes osteogenic differentiation of aortic valve interstitial cells through regulating mitophagy
Source: PeerJ. 2022 Dec 2;10:e14307. doi: 10.7717/peerj.14307 (PMC9744173; doi:10.7717/peerj.14307)
Supplement: Supplemental Information 2 [file peerj-10-14307-s002.zip › Raw data/Figure 5B RT-qPCR/Raw data/Realtime PCR raw CT data.xls]

## Sheet: GAPDH
Block Type	384-Well Block
Chemistry	SYBR_GREEN
Experiment Name	2022-02-24 155118 xiahao
Experiment Run End Time	2022-02-25 02:15:07 AM CST
Experiment Type	Comparative Cт (ΔΔCт)
Instrument Type	QuantStudio(TM) 6 Flex System
Passive Reference	ROX
Quantification Cycle Method	Ct
Signal Smoothing On	true
Stage/ Cycle where Analysis is performed	Stage 2, Step 2
User Name
Well	Well Position	Sample Name	Target Name	Task	Reporter	Quencher	CT	Ct Mean	Ct SD	Tm1	Ct Threshold
1	A1	blank-1	GAPDH	UNKNOWN	SYBR	None	18.5071	18.7825	0.242382	80.7886	0.1
2	A2	blank-1	GAPDH	UNKNOWN	SYBR	None	18.8774	18.7825	0.242382	80.7886	0.1
3	A3	blank-1	GAPDH	UNKNOWN	SYBR	None	18.9631	18.7825	0.242382	80.6565	0.1
25	B1	blank-2	GAPDH	UNKNOWN	SYBR	None	18.9639	18.8975	0.256295	80.7886	0.1
26	B2	blank-2	GAPDH	UNKNOWN	SYBR	None	18.6146	18.8975	0.256295	80.7886	0.1
27	B3	blank-2	GAPDH	UNKNOWN	SYBR	None	19.1141	18.8975	0.256295	80.9206	0.1
49	C1	blank-3	GAPDH	UNKNOWN	SYBR	None	18.2489	18.3437	0.0822767	80.7886	0.1
50	C2	blank-3	GAPDH	UNKNOWN	SYBR	None	18.3848	18.3437	0.0822767	80.9206	0.1
51	C3	blank-3	GAPDH	UNKNOWN	SYBR	None	18.3973	18.3437	0.0822767	80.9206	0.1
73	D1	inhibitor NC exo孵育-1	GAPDH	UNKNOWN	SYBR	None	18.63	18.4201	0.276117	80.9206	0.1
74	D2	inhibitor NC exo孵育-1	GAPDH	UNKNOWN	SYBR	None	18.1073	18.4201	0.276117	81.0527	0.1
75	D3	inhibitor NC exo孵育-1	GAPDH	UNKNOWN	SYBR	None	18.5229	18.4201	0.276117	81.0527	0.1
97	E1	inhibitor NC exo孵育-2	GAPDH	UNKNOWN	SYBR	None	19.4093	19.0241	0.333663	80.9206	0.1
98	E2	inhibitor NC exo孵育-2	GAPDH	UNKNOWN	SYBR	None	18.8398	19.0241	0.333663	81.0527	0.1
99	E3	inhibitor NC exo孵育-2	GAPDH	UNKNOWN	SYBR	None	18.8233	19.0241	0.333663	80.9206	0.1
121	F1	inhibitor NC exo孵育-3	GAPDH	UNKNOWN	SYBR	None	18.5818	18.4673	0.324293	80.9206	0.1
122	F2	inhibitor NC exo孵育-3	GAPDH	UNKNOWN	SYBR	None	18.1014	18.4673	0.324293	80.9206	0.1
123	F3	inhibitor NC exo孵育-3	GAPDH	UNKNOWN	SYBR	None	18.7189	18.4673	0.324293	81.0527	0.1
145	G1	inhibitor exo孵育-1	GAPDH	UNKNOWN	SYBR	None	18.246	18.4128	0.218221	80.9206	0.1
146	G2	inhibitor exo孵育-1	GAPDH	UNKNOWN	SYBR	None	18.6598	18.4128	0.218221	81.0527	0.1
147	G3	inhibitor exo孵育-1	GAPDH	UNKNOWN	SYBR	None	18.3327	18.4128	0.218221	81.0527	0.1
169	H1	inhibitor exo孵育-2	GAPDH	UNKNOWN	SYBR	None	18.1437	18.4288	0.310318	80.9206	0.1
170	H2	inhibitor exo孵育-2	GAPDH	UNKNOWN	SYBR	None	18.7593	18.4288	0.310318	81.0527	0.1
171	H3	inhibitor exo孵育-2	GAPDH	UNKNOWN	SYBR	None	18.3834	18.4288	0.310318	81.0527	0.1
193	I1	inhibitor exo孵育-3	GAPDH	UNKNOWN	SYBR	None	18.3854	18.6118	0.300033	80.9206	0.1
194	I2	inhibitor exo孵育-3	GAPDH	UNKNOWN	SYBR	None	18.9521	18.6118	0.300033	80.9206	0.1
195	I3	inhibitor exo孵育-3	GAPDH	UNKNOWN	SYBR	None	18.4979	18.6118	0.300033	81.0527	0.1
220	J4		GAPDH	NTC	SYBR	None	Undetermined			61.7707	0.1
Analysis Type	Singleplex
Endogenous Control	SPP1
RQ Min/Max Confidence Level	95.0
Reference Sample	blank-1

## Sheet: RUNX2
Block Type	384-Well Block
Chemistry	SYBR_GREEN
Experiment Name	2022-02-24 155118 xiahao
Experiment Run End Time	2022-02-25 02:15:07 AM CST
Experiment Type	Comparative Cт (ΔΔCт)
Instrument Type	QuantStudio(TM) 6 Flex System
Passive Reference	ROX
Quantification Cycle Method	Ct
Signal Smoothing On	true
Stage/ Cycle where Analysis is performed	Stage 2, Step 2
User Name
Well	Well Position	Sample Name	Target Name	Task	Reporter	Quencher	CT	Ct Mean	Ct SD	Tm1	Ct Threshold
4	A4	blank-1	RUNX2	UNKNOWN	SYBR	None	24.1057	23.9849	0.121444	77.7514	0.1
5	A5	blank-1	RUNX2	UNKNOWN	SYBR	None	23.9862	23.9849	0.121444	77.7514	0.1
6	A6	blank-1	RUNX2	UNKNOWN	SYBR	None	23.8628	23.9849	0.121444	77.7514	0.1
28	B4	blank-2	RUNX2	UNKNOWN	SYBR	None	23.9665	24.0395	0.16368	77.7514	0.1
29	B5	blank-2	RUNX2	UNKNOWN	SYBR	None	23.925	24.0395	0.16368	77.8835	0.1
30	B6	blank-2	RUNX2	UNKNOWN	SYBR	None	24.227	24.0395	0.16368	77.7514	0.1
52	C4	blank-3	RUNX2	UNKNOWN	SYBR	None	23.8656	24.0711	0.191602	77.7514	0.1
53	C5	blank-3	RUNX2	UNKNOWN	SYBR	None	24.2448	24.0711	0.191602	77.8835	0.1
54	C6	blank-3	RUNX2	UNKNOWN	SYBR	None	24.1028	24.0711	0.191602	77.8835	0.1
76	D4	inhibitor NC exo孵育-1	RUNX2	UNKNOWN	SYBR	None	22.4559	22.2698	0.193139	77.8835	0.1
77	D5	inhibitor NC exo孵育-1	RUNX2	UNKNOWN	SYBR	None	22.2831	22.2698	0.193139	77.8835	0.1
78	D6	inhibitor NC exo孵育-1	RUNX2	UNKNOWN	SYBR	None	22.0703	22.2698	0.193139	77.8835	0.1
100	E4	inhibitor NC exo孵育-2	RUNX2	UNKNOWN	SYBR	None	21.8547	21.6937	0.186576	77.8835	0.1
101	E5	inhibitor NC exo孵育-2	RUNX2	UNKNOWN	SYBR	None	21.4892	21.6937	0.186576	78.0155	0.1
102	E6	inhibitor NC exo孵育-2	RUNX2	UNKNOWN	SYBR	None	21.7371	21.6937	0.186576	78.0155	0.1
124	F4	inhibitor NC exo孵育-3	RUNX2	UNKNOWN	SYBR	None	21.7668	21.7627	0.0946814	77.8835	0.1
125	F5	inhibitor NC exo孵育-3	RUNX2	UNKNOWN	SYBR	None	21.6661	21.7627	0.0946814	78.0155	0.1
126	F6	inhibitor NC exo孵育-3	RUNX2	UNKNOWN	SYBR	None	21.8553	21.7627	0.0946814	78.0155	0.1
148	G4	inhibitor exo孵育-1	RUNX2	UNKNOWN	SYBR	None	23.3156	23.3936	0.147909	77.8835	0.1
149	G5	inhibitor exo孵育-1	RUNX2	UNKNOWN	SYBR	None	23.5642	23.3936	0.147909	77.8835	0.1
150	G6	inhibitor exo孵育-1	RUNX2	UNKNOWN	SYBR	None	23.301	23.3936	0.147909	77.8835	0.1
172	H4	inhibitor exo孵育-2	RUNX2	UNKNOWN	SYBR	None	23.5229	23.4389	0.0849816	78.0155	0.1
173	H5	inhibitor exo孵育-2	RUNX2	UNKNOWN	SYBR	None	23.3529	23.4389	0.0849816	77.8835	0.1
174	H6	inhibitor exo孵育-2	RUNX2	UNKNOWN	SYBR	None	23.4408	23.4389	0.0849816	77.8835	0.1
196	I4	inhibitor exo孵育-3	RUNX2	UNKNOWN	SYBR	None	22.9747	23.2661	0.287178	78.2796	0.1
197	I5	inhibitor exo孵育-3	RUNX2	UNKNOWN	SYBR	None	23.2747	23.2661	0.287178	78.2453	0.1
198	I6	inhibitor exo孵育-3	RUNX2	UNKNOWN	SYBR	None	23.5488	23.2661	0.287178	78.0155	0.1
221	J5		RUNX2	NTC	SYBR	None	Undetermined			61.4901	0.1
Analysis Type	Singleplex
Endogenous Control	SPP1
RQ Min/Max Confidence Level	95.0
Reference Sample	blank-1

## Sheet: BMP2
Block Type	384-Well Block
Chemistry	SYBR_GREEN
Experiment Name	2022-02-24 155118 xiahao
Experiment Run End Time	2022-02-25 02:15:07 AM CST
Experiment Type	Comparative Cт (ΔΔCт)
Instrument Type	QuantStudio(TM) 6 Flex System
Passive Reference	ROX
Quantification Cycle Method	Ct
Signal Smoothing On	true
Stage/ Cycle where Analysis is performed	Stage 2, Step 2
User Name
Well	Well Position	Sample Name	Target Name	Task	Reporter	Quencher	CT	Ct Mean	Ct SD	Tm1	Ct Threshold
7	A7	blank-1	BMP2	UNKNOWN	SYBR	None	27.6183	27.6592	0.0723549	83.8257	0.1
8	A8	blank-1	BMP2	UNKNOWN	SYBR	None	27.7427	27.6592	0.0723549	83.9577	0.1
9	A9	blank-1	BMP2	UNKNOWN	SYBR	None	27.6165	27.6592	0.0723549	83.8257	0.1
31	B7	blank-2	BMP2	UNKNOWN	SYBR	None	27.8053	27.6548	0.136108	83.9577	0.1
32	B8	blank-2	BMP2	UNKNOWN	SYBR	None	27.6191	27.6548	0.136108	83.9577	0.1
33	B9	blank-2	BMP2	UNKNOWN	SYBR	None	27.5402	27.6548	0.136108	83.9577	0.1
55	C7	blank-3	BMP2	UNKNOWN	SYBR	None	27.1389	27.3072	0.145757	83.9577	0.1
56	C8	blank-3	BMP2	UNKNOWN	SYBR	None	27.3947	27.3072	0.145757	83.9577	0.1
57	C9	blank-3	BMP2	UNKNOWN	SYBR	None	27.3879	27.3072	0.145757	83.9577	0.1
79	D7	inhibitor NC exo孵育-1	BMP2	UNKNOWN	SYBR	None	25.1234	25.3859	0.245608	84.0898	0.1
80	D8	inhibitor NC exo孵育-1	BMP2	UNKNOWN	SYBR	None	25.4243	25.3859	0.245608	83.9577	0.1
81	D9	inhibitor NC exo孵育-1	BMP2	UNKNOWN	SYBR	None	25.6101	25.3859	0.245608	84.0898	0.1
103	E7	inhibitor NC exo孵育-2	BMP2	UNKNOWN	SYBR	None	25.6073	25.6888	0.0708314	83.9577	0.1
104	E8	inhibitor NC exo孵育-2	BMP2	UNKNOWN	SYBR	None	25.7352	25.6888	0.0708314	83.9577	0.1
105	E9	inhibitor NC exo孵育-2	BMP2	UNKNOWN	SYBR	None	25.724	25.6888	0.0708314	84.0898	0.1
127	F7	inhibitor NC exo孵育-3	BMP2	UNKNOWN	SYBR	None	25.7252	25.508	0.193401	84.0898	0.1
128	F8	inhibitor NC exo孵育-3	BMP2	UNKNOWN	SYBR	None	25.3542	25.508	0.193401	84.0898	0.1
129	F9	inhibitor NC exo孵育-3	BMP2	UNKNOWN	SYBR	None	25.4448	25.508	0.193401	84.0898	0.1
151	G7	inhibitor exo孵育-1	BMP2	UNKNOWN	SYBR	None	27.2212	27.1734	0.0585707	84.0898	0.1
152	G8	inhibitor exo孵育-1	BMP2	UNKNOWN	SYBR	None	27.1909	27.1734	0.0585707	84.0898	0.1
153	G9	inhibitor exo孵育-1	BMP2	UNKNOWN	SYBR	None	27.108	27.1734	0.0585707	84.0898	0.1
175	H7	inhibitor exo孵育-2	BMP2	UNKNOWN	SYBR	None	27.2453	27.385	0.247206	84.0898	0.1
176	H8	inhibitor exo孵育-2	BMP2	UNKNOWN	SYBR	None	27.2392	27.385	0.247206	84.0898	0.1
177	H9	inhibitor exo孵育-2	BMP2	UNKNOWN	SYBR	None	27.6704	27.385	0.247206	84.0898	0.1
199	I7	inhibitor exo孵育-3	BMP2	UNKNOWN	SYBR	None	27.434	27.2423	0.313663	84.0898	0.1
200	I8	inhibitor exo孵育-3	BMP2	UNKNOWN	SYBR	None	27.4125	27.2423	0.313663	84.0898	0.1
201	I9	inhibitor exo孵育-3	BMP2	UNKNOWN	SYBR	None	26.8803	27.2423	0.313663	84.0898	0.1
222	J6		BMP2	NTC	SYBR	None	Undetermined			61.1696	0.1
Analysis Type	Singleplex
Endogenous Control	SPP1
RQ Min/Max Confidence Level	95.0
Reference Sample	blank-1

## Sheet: SPP1
Block Type	384-Well Block
Chemistry	SYBR_GREEN
Experiment Name	2022-02-24 155118 xiahao
Experiment Run End Time	2022-02-25 02:15:07 AM CST
Experiment Type	Comparative Cт (ΔΔCт)
Instrument Type	QuantStudio(TM) 6 Flex System
Passive Reference	ROX
Quantification Cycle Method	Ct
Signal Smoothing On	true
Stage/ Cycle where Analysis is performed	Stage 2, Step 2
User Name
Well	Well Position	Sample Name	Target Name	Task	Reporter	Quencher	CT	Ct Mean	Ct SD	Tm1	Ct Threshold
10	A10	blank-1	SPP1	UNKNOWN	SYBR	None	26.718	26.7145	0.00334662	78.8078	0.1
11	A11	blank-1	SPP1	UNKNOWN	SYBR	None	26.7142	26.7145	0.00334662	78.8078	0.1
12	A12	blank-1	SPP1	UNKNOWN	SYBR	None	26.7113	26.7145	0.00334662	78.8078	0.1
34	B10	blank-2	SPP1	UNKNOWN	SYBR	None	26.5687	26.2797	0.301775	78.8078	0.1
35	B11	blank-2	SPP1	UNKNOWN	SYBR	None	26.304	26.2797	0.301775	78.8078	0.1
36	B12	blank-2	SPP1	UNKNOWN	SYBR	None	25.9666	26.2797	0.301775	78.8078	0.1
58	C10	blank-3	SPP1	UNKNOWN	SYBR	None	26.3773	26.3287	0.0523444	78.8078	0.1
59	C11	blank-3	SPP1	UNKNOWN	SYBR	None	26.2733	26.3287	0.0523444	78.8078	0.1
60	C12	blank-3	SPP1	UNKNOWN	SYBR	None	26.3355	26.3287	0.0523444	78.8078	0.1
82	D10	inhibitor NC exo孵育-1	SPP1	UNKNOWN	SYBR	None	24.0998	24.1488	0.0732372	78.9399	0.1
83	D11	inhibitor NC exo孵育-1	SPP1	UNKNOWN	SYBR	None	24.233	24.1488	0.0732372	79.0719	0.1
84	D12	inhibitor NC exo孵育-1	SPP1	UNKNOWN	SYBR	None	24.1136	24.1488	0.0732372	79.0719	0.1
106	E10	inhibitor NC exo孵育-2	SPP1	UNKNOWN	SYBR	None	24.3718	24.3961	0.127284	78.9399	0.1
107	E11	inhibitor NC exo孵育-2	SPP1	UNKNOWN	SYBR	None	24.2827	24.3961	0.127284	78.9399	0.1
108	E12	inhibitor NC exo孵育-2	SPP1	UNKNOWN	SYBR	None	24.5338	24.3961	0.127284	78.9399	0.1
130	F10	inhibitor NC exo孵育-3	SPP1	UNKNOWN	SYBR	None	23.9112	24.0654	0.23413	79.0719	0.1
131	F11	inhibitor NC exo孵育-3	SPP1	UNKNOWN	SYBR	None	24.3348	24.0654	0.23413	79.0719	0.1
132	F12	inhibitor NC exo孵育-3	SPP1	UNKNOWN	SYBR	None	23.9502	24.0654	0.23413	79.0719	0.1
154	G10	inhibitor exo孵育-1	SPP1	UNKNOWN	SYBR	None	25.6804	25.7301	0.0504828	78.9399	0.1
155	G11	inhibitor exo孵育-1	SPP1	UNKNOWN	SYBR	None	25.7287	25.7301	0.0504828	78.8078	0.1
156	G12	inhibitor exo孵育-1	SPP1	UNKNOWN	SYBR	None	25.7813	25.7301	0.0504828	78.9399	0.1
178	H10	inhibitor exo孵育-2	SPP1	UNKNOWN	SYBR	None	25.8369	25.7152	0.344731	78.9399	0.1
179	H11	inhibitor exo孵育-2	SPP1	UNKNOWN	SYBR	None	25.3261	25.7152	0.344731	79.204	0.1
180	H12	inhibitor exo孵育-2	SPP1	UNKNOWN	SYBR	None	25.9825	25.7152	0.344731	78.9399	0.1
202	I10	inhibitor exo孵育-3	SPP1	UNKNOWN	SYBR	None	25.9475	25.7869	0.19799	78.9399	0.1
203	I11	inhibitor exo孵育-3	SPP1	UNKNOWN	SYBR	None	25.5657	25.7869	0.19799	78.9399	0.1
204	I12	inhibitor exo孵育-3	SPP1	UNKNOWN	SYBR	None	25.8474	25.7869	0.19799	78.9399	0.1
223	J7		SPP1	NTC	SYBR	None	Undetermined			61.2439	0.1
Analysis Type	Singleplex
Endogenous Control	SPP1
RQ Min/Max Confidence Level	95.0
Reference Sample	blank-1
