# Supplementary material for: M1 macrophage-derived extracellular vesicle containing tsRNA-5006c promotes osteogenic differentiation of aortic valve interstitial cells through regulating mitophagy
Source: PeerJ. 2022 Dec 2;10:e14307. doi: 10.7717/peerj.14307 (PMC9744173; doi:10.7717/peerj.14307)
Supplement: Supplemental Information 2 [file peerj-10-14307-s002.zip › Raw data/Figure 5B RT-qPCR/corrected data.xls]

## Sheet: Sheet5
Internal calibration	RQ values are based on RAW-EXO-1 (common below)
	Sample Name	GAPDH	RUNX2	Delta Ct	Delta Delta Ct	RQ（2-Delta Delta Ct）
	blank-1	18.7825	23.9849	5.20235	0	1	1.09582
	blank-2	18.8975	24.0395	5.14197	-0.0603854	1.04274	1.14266
	blank-3	18.3437	24.0711	5.7274	0.525042	0.694939	0.761526
	inhibitor NC exo incubation-1	18.4201	22.2698	3.84968	-1.35268	2.55385	2.79856
	inhibitor NC exo incubation-2	19.0241	21.6937	2.66952	-2.53283	5.78707	6.34157
	inhibitor NC exo incubation-3	18.4673	21.7627	3.29538	-1.90698	3.75023	4.10956
	inhibitor exo incubation-1	18.4128	23.3936	4.98074	-0.221617	1.16604	1.27777
	inhibitor exo incubation-2	18.4288	23.4389	5.01011	-0.192249	1.14254	1.25202
	inhibitor exo incubation-3	18.6118	23.2661	4.65426	-0.548094	1.46215	1.60225
	blank					0.912561
	inhibitor NC exo incubation					4.03038
	inhibitor exo incubation					1.25691	p value
	inhibitor NC exo incubation/blank					4.41656	0.0168
	inhibitor exo incubation/inhibitor NC exo incubation					0.311859	0.0279
	Sample Name	GAPDH	BMP2	Delta Ct	Delta Delta Ct	RQ（2-Delta Delta Ct）
	blank-1	18.7825	27.6592	8.87663	0	1	0.99083
	blank-2	18.8975	27.6548	8.75733	-0.119303	1.08621	1.07625
	blank-3	18.3437	27.3072	8.96351	0.0868816	0.941556	0.932921
	inhibitor NC exo incubation-1	18.4201	25.3859	6.96581	-1.91081	3.76021	3.72573
	inhibitor NC exo incubation-2	19.0241	25.6888	6.6647	-2.21193	4.63296	4.59047
	inhibitor NC exo incubation-3	18.4673	25.508	7.0407	-1.83593	3.57001	3.53728
	inhibitor exo incubation-1	18.4128	27.1734	8.76054	-0.116093	1.0838	1.07386
	inhibitor exo incubation-2	18.4288	27.385	8.95619	0.079565	0.946343	0.937665
	inhibitor exo incubation-3	18.6118	27.2423	8.63045	-0.246176	1.18606	1.17518
	blank					1.00926
	inhibitor NC exo incubation					3.98773
	inhibitor exo incubation					1.07207	p value
	inhibitor NC exo incubation/blank					3.95116	<0.0001
	inhibitor exo incubation/inhibitor NC exo incubation					0.268841	0.0001
	Sample Name	GAPDH	SPP1	Delta Ct	Delta Delta Ct	RQ（2-Delta Delta Ct）
	blank-1	18.7825	26.7145	7.93197	0	1	0.875215
	blank-2	18.8975	26.2797	7.38222	-0.549752	1.46383	1.28117
	blank-3	18.3437	26.3287	7.98503	0.0530505	0.963896	0.843616
	inhibitor NC exo incubation-1	18.4201	24.1488	5.72869	-2.20329	4.60528	4.03061
	inhibitor NC exo incubation-2	19.0241	24.3961	5.37195	-2.56002	5.89717	5.16129
	inhibitor NC exo incubation-3	18.4673	24.0654	5.59804	-2.33394	5.04179	4.41265
	inhibitor exo incubation-1	18.4128	25.7301	7.31728	-0.614697	1.53124	1.34016
	inhibitor exo incubation-2	18.4288	25.7152	7.2864	-0.645575	1.56436	1.36915
	inhibitor exo incubation-3	18.6118	25.7869	7.17505	-0.75693	1.68989	1.47902
	blank					1.14258
	inhibitor NC exo incubation					5.18141
	inhibitor exo incubation					1.59516	p value
	inhibitor NC exo incubation/blank					4.53485	<0.0001
	inhibitor exo incubation/inhibitor NC exo incubation					0.307863	0.0001
