# Supplementary material for: M1 macrophage-derived extracellular vesicle containing tsRNA-5006c promotes osteogenic differentiation of aortic valve interstitial cells through regulating mitophagy
Source: PeerJ. 2022 Dec 2;10:e14307. doi: 10.7717/peerj.14307 (PMC9744173; doi:10.7717/peerj.14307)
Supplement: Supplemental Information 2 [file peerj-10-14307-s002.zip › Raw data/Figure 5C WB/Western Blot corrected data.xlsx]

## Sheet: 校正
Sample ID	GAPDH		RUNX2		BMP2	osteopontin
EVs-inhibitor NC	71248		99787		144885	54993
EVs-tsRNA-5006c-inhibitor	77788		69997		70203	49458
EVs-inhibitor NC	68155		106389		119221	75615
EVs-tsRNA-5006c-inhibitor	78301		70881		52778	54236
EVs-inhibitor NC	76153		108026		96088	73412
EVs-tsRNA-5006c-inhibitor	83106		46246		43990	35045
Sample ID	RUNX2/GAPDH		BMP2/GAPDH		osteopontin/GAPDH
EVs-inhibitor NC-1	1.40056	0.959268	2.03353	1.20934	0.771853	0.813815
EVs-inhibitor NC-2	1.56099	1.06915	1.74926	1.04028	1.10946	1.16977
EVs-inhibitor NC-3	1.41854	0.971584	1.26178	0.750377	0.964007	1.01641
EVs-tsRNA-5006c-inhibitor-1	0.899843	0.616319	0.902491	0.536711	0.635805	0.67037
EVs-tsRNA-5006c-inhibitor-2	0.905237	0.620014	0.67404	0.400851	0.69266	0.730316
EVs-tsRNA-5006c-inhibitor-3	0.55647	0.381137	0.529324	0.314788	0.42169	0.444615
Sample ID	RUNX2/GAPDH		BMP2/GAPDH		osteopontin/GAPDH
EVs-inhibitor NC	1.46003		1.68152		0.948439
EVs-tsRNA-5006c-inhibitor	0.787184		0.701952		0.583385
P value	0.00593097		0.0173093		0.0462226
