# Supplementary material for: M1 macrophage-derived extracellular vesicle containing tsRNA-5006c promotes osteogenic differentiation of aortic valve interstitial cells through regulating mitophagy
Source: PeerJ. 2022 Dec 2;10:e14307. doi: 10.7717/peerj.14307 (PMC9744173; doi:10.7717/peerj.14307)
Supplement: Supplemental Information 2 [file peerj-10-14307-s002.zip › Raw data/Figure 5D WB/Western Blot data after corrected.xlsx]

## Sheet: corrected
Sample ID	GAPDH		collagen I	α-SMA
NC	121092		73058	83967
tsRNA-5006c inhibitor	124383		31926	34386
NC	126091		69448	74944
tsRNA-5006c inhibitor	128910		30157	32802
NC	122044		53189	74702
tsRNA-5006c inhibitor	109420		24689	25980
Sample ID	collagen I/GAPDH		α-SMA/GAPDH
NC-1	0.603326	1.13841	0.693415	1.09494
NC-2	0.550777	1.03925	0.594364	0.938534
NC-3	0.435818	0.822339	0.612091	0.966525
tsRNA-5006c inhibitor-1	0.256675	0.484316	0.276453	0.436534
tsRNA-5006c inhibitor-2	0.233938	0.441415	0.254457	0.401801
tsRNA-5006c inhibitor-3	0.225635	0.425748	0.237434	0.374921
Sample ID	collagen I/GAPDH		α-SMA/GAPDH
NC	0.529974		0.63329
tsRNA-5006c inhibitor	0.23875		0.256114
P value	0.00443081		0.000315728
