# Supplementary material for: M1 macrophage-derived extracellular vesicle containing tsRNA-5006c promotes osteogenic differentiation of aortic valve interstitial cells through regulating mitophagy
Source: PeerJ. 2022 Dec 2;10:e14307. doi: 10.7717/peerj.14307 (PMC9744173; doi:10.7717/peerj.14307)
Supplement: Supplemental Information 2 [file peerj-10-14307-s002.zip › Raw data/Figure 6C WB/Western Blot corrected data.xlsx]

## Sheet: 校正
Sample ID	GAPDH		LC3-II		BNIP3	PGC1α
M0-EVs组	109618		3446.18		49305	5525.65
M1-EVs组	118140		8423.31		63665	12863.6
M1-EVs tsRNA-28 NC组	110657		11413.1		67091	14750.1
M1-EVs tsRNA-28 inhibitor组	124959		3724.94		34934	8907.72
M0-EVs组	105273		3889.48		38149	5815.23
M1-EVs组	124785		9513.31		70555	10924.7
M1-EVs tsRNA-28 NC组	123995		12068.9		64301	13881.4
M1-EVs tsRNA-28 inhibitor组	146764		10484.1		66078	9212.31
M0-EVs组	125455		4394.18		52853	5782.65
M1-EVs组	142189		12097.1		84119	10745.3
M1-EVs tsRNA-28 NC组	152316		11683.6		79546	13036.9
M1-EVs tsRNA-28 inhibitor组	129331		4346.06		48953	7723.31
Sample ID	LC3-II/GAPDH		BNIP3/GAPDH		PGC1α/GAPDH
M0-EVs-1	0.0314381	0.912037	0.449789	1.09397	0.0504082	0.996596
M0-EVs-2	0.0369466	1.07184	0.362382	0.881377	0.0552396	1.09211
M0-EVs-3	0.035026	1.01612	0.421291	1.02465	0.0460934	0.91129
M1-EVs-1	0.0712993	2.06843	0.538895	1.31069	0.108884	2.1527
M1-EVs-2	0.0762376	2.21169	0.565413	1.37518	0.0875483	1.73087
M1-EVs-3	0.0850778	2.46815	0.5916	1.43888	0.0755706	1.49407
M1-EVs tsRNA-28 NC-1	0.10314	2.99214	0.606297	1.47462	0.133296	2.63533
M1-EVs tsRNA-28 NC-2	0.0973337	2.8237	0.518577	1.26127	0.111951	2.21334
M1-EVs tsRNA-28 NC-3	0.0767066	2.2253	0.522243	1.27019	0.0855911	1.69218
M1-EVs tsRNA-28 inhibitor-1	0.0298093	0.864784	0.279564	0.679949	0.0712851	1.40934
M1-EVs tsRNA-28 inhibitor-2	0.0714353	2.07238	0.450233	1.09505	0.0627695	1.24099
M1-EVs tsRNA-28 inhibitor-3	0.0336042	0.974876	0.378509	0.920603	0.0597174	1.18064
Sample ID	LC3-II/GAPDH		BNIP3/GAPDH		PGC1α/GAPDH
M0-Evs	0.0344702		0.411154		0.0505804
M1-Evs	0.0775383		0.565302		0.0906678
M1-EVs tsRNA-28 NC	0.0923934		0.549039		0.11028
M1-EVs tsRNA-28 inhibitor	0.0449496		0.369435		0.0645907
One-way ANOVA
Pvalue	LC3-II/GAPDH		BNIP3/GAPDH		PGC1α/GAPDH
M1-Evs vs M0-EVs	0.0225		0.039		0.0467
M1-EVs tsRNA-28 NC vs M1-EVs	0.5858		0.9834		0.4347
M1-EVs tsRNA-28 inhibitor vs M1-EVs tsRNA-28 NC	0.0134		0.0181		0.0249
