# Supplementary material for: M1 macrophage-derived extracellular vesicle containing tsRNA-5006c promotes osteogenic differentiation of aortic valve interstitial cells through regulating mitophagy
Source: PeerJ. 2022 Dec 2;10:e14307. doi: 10.7717/peerj.14307 (PMC9744173; doi:10.7717/peerj.14307)
Supplement: Supplemental Information 2 [file peerj-10-14307-s002.zip › Raw data/Figure 6C WB/corrected data.xlsx]

## Sheet: Sheet1
								M0-EVs	M1-EVs	M1-EVs tsRNA NC	M1-EVs tsRNA inhibitor
							1	82.22	93.76	96.29	88.29
							2	79.93	94.58	96.24	88.91
							3	81.78	94.58	96.9	89.58
							mean	81.31	94.3067	96.4767	88.9267
							One-way ANOVA
							Tukey's multiple comparisons test	Significant?	Summary	Adjusted P Value
							M0-EVs vs. M1-EVs	Yes	****	<0.0001
							M1-EVs tsRNA NC vs. M1-EVs tsRNA inhibitor	Yes	****	<0.0001
